# Supplementary material for: Facultative dosage compensation of developmental genes on autosomes in Drosophila and mouse embryonic stem cells
Source: Nat Commun. 2018 Sep 7;9:3626. doi: 10.1038/s41467-018-05642-2 (PMC6128902; doi:10.1038/s41467-018-05642-2)
Supplement: Supplementary file 4 — Supplementary Data 1 [file 41467_2018_5642_MOESM4_ESM.xlsx]

## Sheet: Raw Data
Supplementary Data File 1
Comprehensive overview of all ChIP-seq, FLASH and RNA-seq datasets generated in this study.
ChIP-seq data
Project ID	Flow Cell	Date	Instrument	PCR cycles	Read Length	Antibodies	Company / Reference	Catalog #	Comment
A726	170113_NB501361_0129_AHJH2NAFXX	2017-01-14 06:43:00	NextSeq500	12	2x75	Monoclonal ANTI-FLAG® M2 antibody	Sigma	F1804
A744	170203_J00182_0017_AHHLTMBBXX	2017-02-07 13:38:00	HiSeq 3000	12	2x75	Monoclonal ANTI-FLAG® M2 antibody	Sigma	F1804
A762	170224_J00182_0020_AHHNFLBBXX	2017-02-27 20:21:00	HiSeq 3000	12	2x75	Monoclonal ANTI-FLAG® M2 antibody	Sigma	F1804	resequencing of A744
	170210_J00182_0018_AHHMVWBBXX	2017-02-13 20:03:00	HiSeq 3000	12	2x75				resequencing of A744
A748	170203_J00182_0017_AHHLTMBBXX	2017-02-07 13:38:00	HiSeq 3000	9	2x75	Anti-acetyl-Histone H4 (Lys16) Antibody	Merck Milipore	07-329
						Histone H3 antibody (mAb), MABI 0301	Active Motif	39763
A835	170420_J00182_0028_AHJLJMBBXX	2017-04-22 04:19:00	HiSeq 3000	12	2x75	Anti-acetyl-Histone H4 (Lys16) Antibody	Merck Milipore	07-329
						Histone H3 antibody (mAb), MABI 0301	Active Motif	39763
A887	170608_J00182_0037_AHKF3JBBXX_lanes2_3_4_5	2017-06-12 13:13:00	HiSeq 3000	12	2x75	Histone H4 antibody (mAb)	Active Motif	61521
						Anti-acetyl-Histone H4 Antibody	Merck Milipore	06-598
						Anti-acetyl-Histone H3 Antibody	Merck Milipore	06-599
						Histone H3K36me3 antibody (pAb)	Active Motif	61102
						Rat-anti-MLE	Ilik et al. (Mol Cell. 2013 Jul 25;51(2):156-73.)
Project_73	170816_J00182_0044_AHLCCWBBXX_lanes8	2017-08-18 03:06:00	HiSeq 3000	12	2x75	Anti-acetyl-Histone H4 (Lys16) Antibody	Merck Milipore	07-329
						Histone H3 antibody (mAb), MABI 0301	Active Motif	39763
						Histone H4 antibody (mAb)	Active Motif	61521
						Anti-acetyl-Histone H3 Antibody	Merck Milipore	06-599
						Histone H3K36me3 antibody (pAb)	Active Motif	61102
A834	170420_J00182_0028_AHJLJMBBXX	2017-04-22 05:20:50	HiSeq 3000	5	2x75	Histone H3 antibody (mAb), MABI 0301	Active Motif	39763
						Anti-acetyl-Histone H4 (Lys16) Antibody	Merck Milipore	07-329
A834	170410_J00182_0026_AHJ5NJBBXX	2017-04-12 04:21:39	HiSeq 3000	5	2x75	Histone H3 antibody (mAb), MABI 0301	Active Motif	39763	resequencing
						Anti-acetyl-Histone H4 (Lys16) Antibody	Merck Milipore	07-329
FLASH data
Project_A837	170410_J00182_0026_AHJ5NJBBXX_lanes3	10.04.2017	HiSeq 3000	20	2x75bp	Rat-anti-MLE	Ilik et al. (Mol Cell. 2013 Jul 25;51(2):156-73.)
Project_A883	170602_J00182_0036_AHJKKTBBXX_lanes8	02.06.2017	HiSeq 3000	17 for dmel	2x75bp	Anti-HA magnetic beads (for MSL2)	Thermo Fisher (Pierce)	88836
				22 for dvir	2x75bp	Rat-anti-MLE	Ilik et al. (Mol Cell. 2013 Jul 25;51(2):156-73.)
Project_42	170727_NB501361_0177_AHMFYWAFXX	27.07.2017	NextSeq500	16 for dmel	2x75bp	Anti-HA magnetic beads (for WOR)	Thermo Fisher (Pierce)	88836
				18 for dvir	2x75bp	Anti-HA magnetic beads (for MSL2)	Thermo Fisher (Pierce)	88836
						Rat-anti-MLE	Ilik et al. (Mol Cell. 2013 Jul 25;51(2):156-73.)
RNA-seq data
A382	160126_SN7001180_0249_BC8NJAACXX	2016-02-01 13:01:48	HiSeq2500		2x50bp
Other Samples and Datasets Used
GEO accession		Reference
GSE69208	D. melanogaster roX2 ChIRP	Quinn et al., Genes Dev. 2016 Jan 15;30(2):191-207
GSE61340	D. melanogaster MSL1 ChIP-seq	Chlamydas, Holz, Samata et al., Nat Struct Mol Biol. 2016 Jun;23(6):580-9.
GSE37865	MSL2 ChIP-seq (S2 cells)	Straub et al., Genome Res. 2013 Mar;23(3):473-85
GSE83435	CLAMP ChIP-seq	Kuzu G et al., PLoS Genet 2016 Jul;12(7)
GSE51746	MSL2 ChIP-seq (mESCs)	Chelmicki et al., Elife. 2014 May 19;3:e02024
	MOF ChIP-seq (mESCs)
GSE34520	H2Aub ChIP-seq (mESCs)	Brookes E, et al. Cell Stem Cell 2012 Feb 3;10(2):157-70.
GSE39496	H3K27me1 ChIP-seq (mESCs)	Ferrari KJ, et al. Mol Cell 2014 Jan 9;53(1):49-62.
GSE27827	H3K27me3 ChIP-seq (mESCs)	Lienert F, Mohn F, Tiwari VK, Baubec T et al. PLoS Genet 2011 Jun;7(6):e1002090.
ENCFF809IES	H3K9ac	ENCODE Project Consortium / Nature. 2012 Sep 6;489(7414):57-74.
ENCFF163HEV	H3K27ac	ENCODE Project Consortium / Nature. 2012 Sep 6;489(7414):57-74.
ENCFF111CIF	H3K36me3	ENCODE Project Consortium / Nature. 2012 Sep 6;489(7414):57-74.
ENCFF325GQU	H3K9me3	ENCODE Project Consortium / Nature. 2012 Sep 6;489(7414):57-74.
ENCFF857GJE	H3K4me3	ENCODE Project Consortium / Nature. 2012 Sep 6;489(7414):57-74.
ENCFF899GLT	H3K4me1	ENCODE Project Consortium / Nature. 2012 Sep 6;489(7414):57-74.
Statistics ChIP-seq
Project	Sample Name	Total Reads	Paired	Unmapped	Uniquely mapped	Multi mapping	Uniquely Mapped
							% of Total
A726	Single-end merged reads (<140)
	Dmel_female_MSL2Flag_Input_Rep1	5160588		24677	4027944	1107967	0.78052
	Dmel_female_MSL2Flag_ChIP_Rep1	520523		162009	292482	66032	0.5619
	Dmel_male_MSL2Flag_Input_Rep1	4167216		33516	3126571	1007129	0.750278
	Dmel_male_MSL2Flag_ChIP_Rep1	2227185		279064	1567226	380895	0.70368
	Dmel_female_MSL2Flag_Input_Rep2	4539804		28419	3440776	1070609	0.757913
	Dmel_female_MSL2Flag_ChIP_Rep2	1371235		86889	1063763	220583	0.77577
	Dmel_male_MSL2Flag_Input_Rep2	7783370		39155	5952644	1791571	0.76479
	Dmel_male_MSL2Flag_ChIP_Rep2	1304529		373731	776795	154003	0.59546
	Dmel_male_MSL2Flag_Input_Rep3	2270357		31835	1723578	514944	0.759166
	Dmel_male_MSL2Flag_ChIP_Rep3	1408446		226317	937242	244887	0.665444
	Dmel_female_MSL2Flag_Input_Rep3	1684525		24726	1302164	357635	0.773016
	Dmel_female_MSL2Flag_ChIP_Rep3	639007		56843	470298	111866	0.735983
	Dmel_male_MSL2Flag_Input_Rep4	3227604		38344	2492423	696837	0.772221
	Dmel_male_MSL2Flag_ChIP_Rep4	644536		238820	330224	75492	0.512344
	Paired-end reads (>140)
	Dmel_female_MSL2Flag_Input_Rep1	4102375	4102375	88110	3130428	883837	0.763077
	Dmel_female_MSL2Flag_ChIP_Rep1	990466	990466	213870	654456	122140	0.660756
	Dmel_male_MSL2Flag_Input_Rep1	7274770	7274770	219167	5288688	1766915	0.72699
	Dmel_male_MSL2Flag_ChIP_Rep1	6584837	6584837	551767	5061995	971075	0.768735
	Dmel_female_MSL2Flag_Input_Rep2	6928941	6928941	143576	5187215	1598150	0.74863
	Dmel_female_MSL2Flag_ChIP_Rep2	4396605	4396605	285948	3555607	555050	0.808716
	Dmel_male_MSL2Flag_Input_Rep2	9474883	9474883	211539	7091940	2171404	0.748499
	Dmel_male_MSL2Flag_ChIP_Rep2	2641411	2641411	423424	1867395	350592	0.706969
	Dmel_male_MSL2Flag_Input_Rep3	3567917	3567917	132205	2546142	889570	0.713621
	Dmel_male_MSL2Flag_ChIP_Rep3	3257973	3257973	371618	2404296	482059	0.737973
	Dmel_female_MSL2Flag_Input_Rep3	2420190	2420190	115131	1750310	554749	0.723212
	Dmel_female_MSL2Flag_ChIP_Rep3	2142139	2142139	195191	1678902	268046	0.78375
	Dmel_male_MSL2Flag_Input_Rep4	3542407	3542407	135516	2567641	839250	0.724829
	Dmel_male_MSL2Flag_ChIP_Rep4	1397889	1397889	335477	889559	172853	0.636359
	Single-end merged reads (<140)
A744	Dmel_male_UntaggedFlag_ChIP_Rep1	4178256		1620516	1937298	620442	0.463662
A762	Dmel_female_UntaggedFlag_ChIP_Rep2	8088902		3250473	3705760	1132669	0.458129
	Dmel_female_UntaggedFlag_ChIP_Rep1	5741501		1913461	2909880	918160	0.506815
	Dmel_male_UntaggedFlag_Input_Rep1	2851783		14657	2112232	724894	0.740671
	Dmel_female_UntaggedFlag_Input_Rep1	5018111		22437	3768473	1227201	0.750974
	Dmel_female_UntaggedFlag_Input_Rep2	4872324		25130	3664563	1182631	0.752118
	Paired-end reads (>140)
A744	Dmel_male_UntaggedFlag_Input_Rep1	25304438	25304438	8190640	13912636	3201162	0.54981
A762	Dmel_female_UntaggedFlag_Input_Rep1	41332411	41332411	9140145	25906883	6285383	0.626793
	Dmel_female_UntaggedFlag_Input_Rep2	36104778	36104778	8374400	23152801	4577577	0.641267
	Dmel_male_UntaggedFlag_Input_Rep1	10092110	10092110	314613	7252857	2524640	0.718666
	Dmel_female_UntaggedFlag_Input_Rep1	14921448	14921448	356563	11180020	3384865	0.749258
	Dmel_female_UntaggedFlag_Input_Rep2	15061232	15061232	374528	11319888	3366816	0.751591
A748	Dmel_male_H3_ChIP_Rep1	14360389	14360389	1401518	10056565	2902306	0.700299
	Dmel_male_H3_ChIP_Rep2	16599710	16599710	1702884	11589708	3307118	0.698187
	Dmel_female_H3_ChIP_Rep1	20609679	20609679	1687841	14941415	3980423	0.724971
	Dmel_female_H3_ChIP_Rep2	15867253	15867253	1614968	11084501	3167784	0.698577
	Dmel_male_H4K16ac_ChIP_Rep1	11123082	11123082	1111580	8534987	1476515	0.767322
	Dmel_male_H4K16ac_ChIP_Rep2	11857844	11857844	1007706	9276922	1573216	0.782345
	Dmel_female_H4K16ac_ChIP_Rep1	11989153	11989153	860074	9628034	1501045	0.803062
	Dmel_female_H4K16ac_ChIP_Rep2	10647792	10647792	995018	8284790	1367984	0.778076
	Dmel_male_H3_H4K16ac_Input_Rep1	17233478	17233478	1666815	12076221	3490442	0.700742
	Dmel_male_H3_H4K16ac_Input_Rep2	20737594	20737594	1962064	14539097	4236433	0.701099
	Dmel_female_H3_H4K16ac_Input_Rep1	21117801	21117801	1991743	15129932	3996126	0.716454
	Dmel_female_H3_H4K16ac_Input_Rep2	13803844	13803844	1211490	9682298	2910056	0.70142
A835	Dmel_male_msl2null_H4K16ac_ChIP	10497019	10497019	760867	9003065	733087	0.857678
	Dmel_female_msl2null_H4K16ac_ChIP	19805724	19805724	1257007	17254661	1294056	0.871196
	Dmel_male_msl2het_H4K16ac_ChIP	16981582	16981582	876166	14493978	1611438	0.853512
	Dmel_female_msl2het_H4K16ac_ChIP	17083675	17083675	1107277	14412796	1563602	0.843659
	Dmel_male_msl2null_H3_ChIP	16496946	16496946	1142282	13591184	1763480	0.823861
	Dmel_female_msl2null_H3_ChIP	14194111	14194111	957315	10985589	2251207	0.773954
	Dmel_male_msl2het_H3_ChIP	14562705	14562705	1009358	10852455	2700892	0.745222
	Dmel_female_msl2het_H3_ChIP	16492661	16492661	1156217	12596266	2740178	0.76375
	Dmel_male_msl2null_H3_H4K16ac_Input	16035148	16035148	1252088	12487033	2296027	0.778729
	Dmel_female_msl2null_H3_H4K16ac_Input	17270610	17270610	1251742	13250590	2768278	0.767233
	Dmel_male_msl2het_H3_H4K16ac_Input	14570112	14570112	1151697	10745632	2672783	0.737512
	Dmel_female_msl2het_H3_H4K16ac_Input	15946053	15946053	1177870	12183941	2584242	0.764073
A887	Dmel_female_H4_ChIP_Rep1	3093265	3093265	295414	2325921	471930	0.751931
	Dmel_female_H4ac_ChIP	5358212	5358212	516144	4217886	624182	0.787182
	Dmel_female_H3ac_ChIP_Rep1	2876191	2876191	238331	2384716	253144	0.829123
	Dmel_female_H3K36me3_ChIP_Rep1	4302457	4302457	345855	3628814	327788	0.843428
	Dmel_female_MLE_ChIP	2907031	2907031	361068	2096064	449899	0.721033
	Dmel_female_MLE_Input	7354316	7354316	634118	5351470	1368728	0.727664
	Dmel_male_H4_ChIP_Rep1	4599383	4599383	567068	3300401	731914	0.717575
	Dmel_male_H4ac_ChIP	7930858	7930858	753481	6254762	922615	0.788661
	Dmel_male_H3ac_ChIP_Rep1	4725851	4725851	399355	3890896	435600	0.823322
	Dmel_male_H3K36me3_ChIP_Rep1	3074260	3074260	245871	2592414	235975	0.843264
	Dmel_male_MLE_ChIP	3802707	3802707	487939	2688424	626344	0.706976
	Dmel_male_MLE_Input	7578602	7578602	671994	5398269	1508339	0.712304
Project_73	Dmel_male_H4_ChIP_Rep2	21754087	21754087	5607926	12487055	3659106	0.57401
	Dmel_male_H3ac_ChIP_Rep2	5152228	5152228	616217	4162847	373164	0.80797
	Dmel_male_H3K36me3_ChIP_Rep2	4850204	4850204	880842	3476774	492588	0.71683
	Dmel_female_H4_ChIP_Rep2	3614679	3614679	698049	2290990	625640	0.633802
	Dmel_female_H3ac_ChIP_Rep2	5511919	5511919	750644	4341949	419326	0.787738
	Dmel_female_H3K36me3_ChIP_Rep2	6108427	6108427	967448	4572413	568566	0.748542
A834	mESC_WT_H3_ChIP_Rep1	54606572	54606572	1561579	30857260	22187733	0.565083
	mESC_WT_H3_ChIP_Rep2	18557038	18557038	586892	10814170	7155976	0.582753
	mESC_WT_H3_ChIP_Rep3	46390898	46390898	1412726	26110675	18867497	0.56284
	mESC_WT_H3_ChIP_Rep4	50253763	50253763	2226955	25879082	22147726	0.514968
	mESC_WT_H3_ChIP_Rep5	52678286	52678286	2533630	27973034	22171622	0.531016
	mESC_WT_H4K16ac_ChIP_Rep1	55285559	55285559	1624254	31727827	21933478	0.57389
	mESC_WT_H4K16ac_ChIP_Rep2	52096384	52096384	1630115	29550378	20915891	0.567225
	mESC_WT_H4K16ac_ChIP_Rep3	45650627	45650627	1071085	28346440	16233102	0.620943
	mESC_WT_H4K16ac_ChIP_Rep4	48965283	48965283	1111589	29997825	17855869	0.612635
	mESC_WT_H4K16ac_ChIP_Rep5	50855616	50855616	837871	30675836	19341909	0.603195
	mESC_Msl2KO_H3_ChIP_Rep1	53746081	53746081	1853837	30728478	21163766	0.571734
	mESC_Msl2KO_H3_ChIP_Rep2	50847313	50847313	2876757	24941592	23028964	0.490519
	mESC_Msl2KO_H3_ChIP_Rep3	51474899	51474899	2546577	28154923	20773399	0.546964
	mESC_Msl2KO_H4K16ac_ChIP_Rep1	65761809	65761809	2224823	38029696	25507290	0.578295
	mESC_Msl2KO_H4K16ac_ChIP_Rep2	48500534	48500534	1830013	28385343	18285178	0.585258
	mESC_Msl2KO_H4K16ac_ChIP_Rep3	60825034	60825034	2211179	34976469	23637386	0.575034
Statistics FLASH
Project	Sample Name	Total Reads	Paired	Unmapped	Uniquely mapped	Multi mapping	Uniquely Mapped
							% of Total
Project_A837	Dmel_male_MLE_FLASH_Rep1	1631558		215901	286868	1128789	0.175825
	Dmel_female_MLE_FLASH_Rep2	2257985		253495	258778	1745712	0.114606
Project_A883	Dmel_male_MSL2_FLASH_Rep1	3287569		538187	611571	2137811	0.186025
	Dmel_female_MSL2_FLASH_Rep1	1314792		331763	152681	830348	0.116126
	Dmel_male_MLE_FLASH_Rep2	919926		170497	153295	596134	0.166638
	Dmel_female_MLE_FLASH_Rep2	1707834		225431	303079	1179324	0.177464
	Dvir_male_MLE_FLASH_Rep1	3367925		781045	414960	2171920	0.123209
	Dvir_female_MLE_FLASH_Rep1	4611850		870048	896367	2845435	0.194362
Project_42	Dmel_male_MSL2_FLASH_Rep2	1068524		202808	232545	633171	0.217632
	Dmel_female_MSL2_FLASH_Rep2	987306		159911	200078	627317	0.20265
	Dmel_WOR_male_FLASH_Rep1	3308470		525262	1243218	1539990	0.375768
	Dmel_WOR_female_FLASH_Rep1	3801568		605989	1434256	1761323	0.37728
	Dvir_male_MLE_FLASH_Rep2	1110302		183224	225486	701592	0.203085
	Dvir_female_MLE_FLASH_Rep2	6436291		853939	1326842	4255510	0.20615
