# Supplementary material for: Facultative dosage compensation of developmental genes on autosomes in Drosophila and mouse embryonic stem cells
Source: Nat Commun. 2018 Sep 7;9:3626. doi: 10.1038/s41467-018-05642-2 (PMC6128902; doi:10.1038/s41467-018-05642-2)
Supplement: Supplementary file 5 — Supplementary Data 2 [file 41467_2018_5642_MOESM5_ESM.xlsx]

## Sheet: non-HAS genes
Supplementary Data File 2
Complete list of Drosophila MSL2tg-bound genes (MACS peak within 200 bp of a TSS excluding HAS peaks)
all TSS ±200 bp Peaks that do NOT Overlap with HAS (overlap with multiple genes allowed)
X	l(1)1Bi
X	su(sable)
X	CG13367
X	Roc1a
X	CG5273
X	Rbf
X	RpL22
X	RpL36
X	CG13366
X	TRAM
X	mus81
X	CG3704
X	fs(1)N
X	Naa30A
X	AMPKalpha
X	CG32813
X	CG11448
X	Lrpprc2
X	CG3719
X	DAAM
X	Atf3
X	rush
X	a6
X	CG14795
X	Rbcn-3B
X	Ocrl
X	CG4199
X	moody
X	CG4325
X	Actn
X	usp
X	eIF2Bepsilon
X	Edem1
X	CG14817
X	deltaCOP
X	CG14812
X	csw
X	CG2841
X	Ilp6
X	CG2865
X	CG2918
X	CG2924
X	bcn92
X	wds
X	egh
X	Seipin
X	brv3
X	Tsp3A
X	Klp3A
X	CG13760
X	tko
X	fs(1)Yb
X	CG2712
X	crm
X	CG2701
X	Csat
X	N
X	Rala
X	CG15239
X	CG2941
X	cib
X	tyf
X	Fas2
X	Tip60
X	CG32772
X	CG6903
X	l(1)G0045
X	Mlc-c
X	CG4119
X	CG12236
X	CG3097
X	IntS6
X	CG32758
X	Rab18
X	Sirt4
X	mab-21
X	wuho
X	mldr
X	CG3815
X	CG3847
X	CG3918
X	RpL7A
X	PpV
X	CG12219
X	Rpt4
X	Top3beta
2L	dock
2L	drongo
2L	CG3862
2L	al
2L	Gsc
2L	Spp
2L	cbt
2L	Gs1
2L	Pi3K21B
3L	RhoBTB
3L	Pitslre
3L	CG4042
3L	CG10585
3L	park
3L	P5CDh1
3L	CG11523
3L	CG33169
3L	CG11109
3L	Mes2
3L	Arf79F
3R	jagn
3R	Rm62
3R	CG2017
3R	Itp-r83A
3R	CG1427
3R	RpL13A
3R	elm
3R	MTA1-like
3R	Pi4KIIalpha
3R	CG2519
3R	Nmdar1
3R	NKCC
3R	RpII18
3R	CG12163
3R	Kat60
3R	corto
3R	MED31
3R	slx1
3R	CG9775
3R	CG1074
3R	eIF3a
3R	srl
2L	senju
2L	Rtnl1
2L	Ncoa6
2L	CG31915
2L	CG11030
2L	CG9171
2L	CG12393
2L	slmo
2L	lid
2L	Daxx
2L	CG11050
2L	Tango1
2L	Spn27A
2L	CG31635
2L	sens-2
2L	nop5
2L	Mnn1
2L	CG4496
2L	mts
2L	pes
2L	Rack1
2L	emb
2L	CG17834
2L	D12
2L	SoxN
2L	CG9586
2L	tai
2L	scat
2L	Pka-C1
2L	Gdi
2L	IP3K1
2L	CG4747
2L	RpL7
2L	Ripalpha
2L	CG33303
2L	CG12299
2L	Ubc2
2L	RpL9
2L	CG31869
2L	salr
2L	dmGlut
2L	CG31759
2L	CG6153
2L	CCT4
2L	CG18507
2L	Sos
2L	Rab14
2L	noc
2L	Gli
2L	crp
2L	CG6115
2L	CG10338
2L	Grip71
2L	CG31793
2L	pigeon
2L	CG10268
2L	Hs2st
2L	Nf-YB
2L	neb
2L	Hr38
2L	cad
2L	CG9331
2L	CG8679
3R	CG2656
3R	Dfd
3R	7SLRNA:CR32864
3R	alphaTub84B
3R	Scr
3R	Dmtn
3R	ArgRS-m
3R	CG2698
3R	CG3223
3R	grn
3R	CG11052
3R	Poxm
3R	hng2
3R	CG9821
3R	CG9839
3R	Kdm2
3R	CG8132
3R	RpL34b
3R	Aduk
3R	P58IPK
3R	CG16817
3R	trbd
3R	Calr
3R	RhoL
3R	CG8516
3R	Mical
3R	jumu
3R	Rfx
3R	Tsp86D
3R	CG6574
3R	Leash
3R	Tpc1
3R	Tctp
3R	CG4820
3R	CG17721
3R	CG5214
3R	CG17734
3R	Arfip
3R	CG6791
3R	ClC-a
3R	CG17202
3R	Pp1-87B
3R	Snx3
3R	Dtg
3R	Men
3R	Vha55
3R	CG7518
3R	sim
3R	CG8031
3R	CG11686
3R	Dic1
3R	Dip-B
3R	CG9588
3R	Hrb87F
3R	ems
3R	Ipp
3R	CG3061
3R	E5
3R	foxo
3R	CG7987
3R	CG33331
3R	CG33332
3R	UQCR-C1
3R	CycC
3R	Rrp6
3R	Set
3R	Sra-1
3R	Atx2
3R	FK506-bp1
3R	Sap47
3R	Hel89B
3R	pnr
3R	Manf
3R	ss
3R	CG14879
3R	abd-A
3R	CG5292
3R	Ns1
3R	CG7655
3R	wrd
3R	CG8064
3R	CG14312
3R	CG12333
3R	Vha100-2
3R	NP15.6
3R	CG6040
3R	CG31475
3R	CG5555
3R	CG31220
3R	CG6195
3R	CG4733
3R	Hs6st
3R	CG4360
3R	CG5180
3R	bon
3R	H
3R	2002-09-01
3R	RpS20
3R	AdSS
3R	CG17271
3R	r-l
3R	CG5919
3R	tin
3R	lbe
3R	AP-2sigma
3R	CG3337
3R	C15
3R	E2f1
3R	glec
3R	Sar1
3R	CG7071
3R	PSR
3R	Efa6
3R	unk
3R	Rassf
3R	CG10365
3R	Rpn9
3R	CG31140
3R	CG5902
3R	CG13603
3R	CG5986
3R	Tsc1
3R	CG13609
3R	Spps
3R	GatB
3R	Dis3
3R	CG5728
3R	ash2
3R	puf
3R	Wsck
3R	CG13625
3R	REPTOR
3R	CG13631
3R	CG3744
3R	CycB3
3R	Hr96
3R	bai
3R	fd96Ca
3R	CG11781
3R	Osbp
3R	CG31102
3R	CG5112
3R	Tnks
3R	Dhap-at
3R	E(spl)m3-HLH
3R	gro
3R	dysf
3R	Dak1
3R	E(spl)m2-BFM
3R	E(spl)mbeta-HLH
3R	plum
3R	His2Av
3R	T48
3R	ball
3R	Men-b
3R	spn-D
3R	CG18766
3R	CG6051
3R	spz
3R	woc
3R	RpL4
3R	mino
3R	CG4951
3R	mfrn
3R	mIF2
3R	fkh
3R	wdn
3R	Ctl2
3R	CG11899
3R	CG11882
3R	yem
3R	CG2006
3R	CG2310
3R	CG2321
3R	Dr
3R	IntS11
3R	ca
3R	Cad99C
3R	CG31038
3R	CG15514
3R	ncd
3R	ATPsyngamma
3R	Wdr24
3R	Sas-6
3R	Axn
3R	Sry-delta
3R	CG7943
3R	RpL32
3R	RpS28a
3R	CG7903
3R	CG2218
3R	CDase
3R	CG2224
3R	cindr
3R	dco
3R	CG12054
3R	mRpL32
3R	qless
3R	ATPsynC
2R	SCAP
2R	Strica
2R	scaf
2R	Rab2
2R	Eb1
2R	SdhB
2R	CG3358
2R	Tsp42Ea
2R	CheB42c
2R	FAM21
2R	Fem-1
2R	CG16799
2R	CG11180
2R	RpS18
2R	CG10444
2R	plu
2R	18w
2R	CG7461
2R	RpL11
2R	botv
2R	prod
2R	tRNA:Trp-CCA-2-2
2R	edl
2R	CG30122
2R	Dp1
2R	Pepck
2R	adp
2R	EMRE
2R	CG4975
2R	CG4984
2R	Snx16
X	schlank
X	Pat1
X	Cdc7
X	Mcm6
X	COQ7
X	pod1
X	xit
X	Nf-YC
X	Inx2
X	CG32732
X	CG2059
X	unc-119
X	CG12155
X	NELF-B
X	RpS14b
X	l(1)G0193
X	Trxr-1
X	ND-75
X	CG12065
X	CG12081
X	CG12772
X	Caf1-180
X	CG12123
X	CG1785
X	CG1885
X	CG2004
X	Arfrp1
X	c12.2
X	c12.1
X	amx
X	RpS28b
X	Hex-A
X	Gga
X	LysRS
X	btd
X	Sp1
X	CG17841
X	flw
X	Psf3
X	CG2974
X	BTBD9
X	Atg8a
X	Tango5
X	stx
2R	otp
2R	dom
2R	cv-2
2R	CG30394
2R	CG9752
2R	ASPP
2R	CG10082
2R	eIF3k
2R	CG15673
2R	GlcT-1
2R	CG10939
2R	MESR4
2R	RpL18A
2R	RhoGEF2
2R	CG6984
2R	Sply
2R	CG8311
2R	Rho1
2R	CysRS
2R	CG8414
2R	Ufc1
2R	CG8314
2R	Vha36-1
2R	CG8187
2R	CG7544
2R	CG8089
2R	Kank
2R	CG10209
2R	Sec61beta
2R	Cpr51A
2R	cg
2R	CG8468
2R	beta4GalNAcTA
2R	CG8547
2R	mRpS16
2R	CG13339
2R	CG6543
2R	fl(2)d
2R	AGBE
2R	Dp
2R	Fsn
2R	vg
2R	Psc
2R	CR30055
2R	SmD3
2R	RpS11
2R	reb
2R	CG13185
2R	pyr
2R	CG9005
2R	Fbl6
2R	CG9062
2R	Galphao
2R	egr
2R	dmpd
2R	Mef2
2R	Pdk
2R	CG1814
2R	Su(var)2-10
2R	unpg
2R	Myd88
2R	CG8080
2R	Ggamma1
2R	lin
2R	CG8243
2R	PAN2
2R	babo
2R	CG8229
2R	CG8230
2R	AIMP1
2R	Spt
2R	MrgBP
2R	CG33199
2R	CG8735
2R	Nup50
2R	kermit
2R	CG1882
2R	drosha
2R	rnh1
2R	Vps13
2R	CG30496
2R	CanB2
2R	blow
2R	boca
2R	so
2R	p47
2R	Eaf
2R	Tsp42El
2R	pk
X	CG1354
2L	pr
3R	alt
2R	ptc
3R	DPCoAC
3R	Gdh
2R	CG5002
3L	CG8765
2L	CG10383
X	cerv
3R	pnt
X	Vsp37A
2R	CG30159
3R	mRpS11
X	arm
2R	CG30069
3R	Nup98-96
X	mRpL38
2L	CG3036
X	CG8939
2L	CG5853
X	mbt
X	CG9782
X	Pp2B-14D
2R	Optix
3L	eyg
3L	jim
2R	CG1360
2R	mim
2L	CycE
X	Act5C
2R	CG4049
3L	Dhpr
3L	Doc2
3R	jar
3R	Nelf-A
X	Top1
3L	h
2L	prd
3R	CtBP
3R	RpS8
3R	Mgat2
2R	en
X	rdgB
X	kek5
3R	CG9795
X	CG6299
X	CG4041
X	CG9220
2R	Asap
X	CG32547
2R	CG33155
2R	mRpL53
2L	Chrac-14
X	snmRNA:204
X	CG15891
3R	lab
3R	gukh
X	CG33713
X	SLIRP1
3L	fax
2L	snmRNA:430:CR33746
3R	Ptx1
X	Rpp20
X	CG33932
2R	RpL41
X	Neb-cGP
3R	kay
2R	CG5721
X	Axs
3R	lig3
X	Tis11
X	CR33963
2R	Tina-1
3L	Nopp140
3L	l(3)73Ah
3R	CG17141
3L	Spt20
2L	CG3662
2L	CG9008
X	disco
3R	opa
2R	cnn
2L	spen
2L	Dyrk2
2L	Sirup
X	Dredd
3R	CG17816
3R	CG12877
3R	Pglym78
X	sdk
2R	CG11788
X	hang
2L	CG10462
2L	Pax
X	brk
X	CG14408
X	Spt7
2L	CG33995
3L	CG34056
X	Hers
X	Rab21
X	CG13865
X	RhoU
3R	Muted
2L	CG34136
3L	CG17672
3R	snoRNA:Psi18S-301
X	snoRNA:Psi18S-531
2L	CG34179
3L	CG34261
X	CG34348
3R	CG34376
X	spri
X	CG34417
2L	Snoo
2L	Sec61alpha
X	t
3R	lap
2L	l(2)37Cg
3R	RpS25
3R	CG34112
2R	jing
X	Tango13
3L	vvl
2R	cbs
2L	chinmo
X	e(y)3
3R	kra
2L	Chd1
X	beta-Spec
2R	roh
X	ttm50
X	futsch
X	CG42258
X	mnb
X	Pde9
2R	grh
X	C3G
X	CG42340
2R	Mob4
3R	crb
2L	CG42371
X	Nost
2R	wech
2L	mmy
X	zld
3L	CG42507
2R	CG42524
2L	Ziz
2L	dl
3R	Antp
3L	NaPi-III
3L	Atg1
3L	Baldspot
2R	alc
3R	yata
3R	Xrp1
2L	Hr39
X	inaE
3R	plx
3L	Ccdc56
2R	CG33228
3L	mtTFB1
2R	scra
2R	Prosalpha3
3L	sgl
2R	hpo
3R	7SLRNA:CR42652
2L	haf
3R	cdm
2L	l(2)34Fd
3L	Exn
X	rdgA
2R	CG42672
X	CG42684
X	CoRest
2R	pdm3
3R	RpS29
2L	RpL37A
X	eIF2alpha
2L	salm
2R	CG42741
X	Trf2
3L	CG42747
X	pico
2R	Asx
3R	CG42788
X	CG42797
3L	dikar
2L	mtRNApol
2L	mid
2R	CG42806
3R	CG42813
2R	CG42837
2R	Sik3
X	CR42861
3R	sro
2L	CG9932
3R	mir-1000
2R	mir-14
2R	Vha44
3L	Rab8
3R	nsl1
3R	CG43116
3L	Ect4
3R	cic
3R	CG43143
X	CG43155
3L	Arp3
X	dtn
X	eIF4H1
2R	AGO1
X	CR43216
3R	cnc
X	lawc
3L	CG43293
2L	CR43314
3L	CR43334
2R	psq
3R	tx
3L	dar1
2R	Coop
X	chas
2R	VepD
2R	CG11362
2R	px
2R	blw
2R	l(2)k09913
2R	CG9896
2R	CG3788
2R	Nup214
2R	Rpi
2R	eIF2Bdelta
2R	apt
2R	Sesn
2R	egl
2R	Eglp4
2R	Rrp4
2R	CG5569
2R	Sox14
2R	MAN1
2R	tsr
2R	Chi
2R	CG4585
2R	CG4797
2R	CG3253
2R	cN-IIIB
2R	nord
2R	nvy
2R	betaTub60D
2R	Adck
2R	Pof
2R	CG3594
2R	CG3589
2R	Dll
2R	CG12851
2R	CG3776
2R	CG2790
2R	CG15861
2R	CG2811
2R	TyrRS-m
2R	GstE12
2R	gsb-n
3L	fwd
3L	E(bx)
3L	Gale
3L	Usp10
3R	CG43427
2R	hppy
X	CR43496
X	Vsx1
2L	mir-4971
X	mir-4965
3R	mir-4949
X	mir-4957
X	mir-4961
2R	Lpin
2L	Vha68-2
3L	CR43626
X	mir-3645
3R	CR43644
2R	CR43650
2R	CR43651
3R	eIF2gamma
3R	Su(var)3-9
3R	Hmgcr
3L	Gen
2L	CR43700
2R	esn
2R	CR43723
X	spoon
X	CG43759
2R	Cyt-b5
3R	Atg6
X	CR43837
2L	CR43857
3R	rdx
X	Lst8
2L	CG44000
2L	CG44001
3R	CR44032
3R	CR44092
3R	CR44093
2L	CR44184
2R	CR44209
2R	CG44243
2R	CG44252
3R	l(3)neo38
2L	SC35
X	CG44325
3R	CR44334
X	CR44340
X	Smr
2R	CR44390
X	Bx
2R	Su(z)2
X	CR44498
X	CR44512
3L	CR44526
X	CrebB
2L	CR44588
2R	coro
2R	Zasp52
3R	GlyS
2R	ocm
2R	CR44830
X	CR44839
2L	CR44867
3R	CR44933
X	CR44965
X	CR44966
2L	CR44972
2L	CR44991
2L	Mtp
X	CR45018
2L	Kr-h1
3R	Nsf2
2R	CG45087
2L	stai
2R	CR45135
3L	CR45172
3L	CR45175
3L	Svil
2R	EloC
3R	CR45217
3R	CG45218
3L	mfr
2R	CR45267
2R	CR45270
2R	CR45281
2L	CR45292
2L	CR45297
2L	CR45305
3L	CR45396
3L	CR45424
3L	CR45433
2L	CR45463
X	CR45474
X	CR45531
3R	CR45566
X	CR45621
X	CR45623
3R	CR45638
X	CR45714
2L	CR45716
X	PI4KIIIalpha
3R	SelR
3L	CR45805
3L	CR45873
3R	CR45910
3L	CR45916
X	CR45929
3L	CR45939
3R	CR46035
3R	CR46036
2R	otk2
2R	CR46075
3R	CR46085
3L	Frl
2L	CR46204
3R	vib
2L	zf30C
2R	PheRS-m
3R	dmt
X	Dsp1
2R	Glo1
X	br
X	Vps4
3L	S6k
X	S6KL
3R	InR
2R	lola
2L	Duox
3R	Vha13
3R	mir-9373
X	mir-9377
X	Tlk
2L	wg
X	CG46311
2L	CG46314
2R	CG46321
X	trol
X	disco-r
X	VhaAC39-1
2L	RpL27A
2R	RpL19
2R	eEF5
3L	Myo61F
3L	rho
3L	CG13920
3L	RpL23A
3L	CG13928
3L	CG12091
3L	CG15877
3L	CG15822
3L	CG12010
3L	Ythdc1
3L	CG17746
3L	RpL28
3L	CG11537
3L	prominin-like
3L	Eip63E
3L	Awh
3L	wit
3L	Tie
X	CG15210
X	CG2202
X	CG2186
X	CG2145
X	sofe
X	feo
X	Dlic
X	CG1738
X	CG1737
X	dsh
X	hop
X	Klp10A
X	Gtp-bp
X	Sk1
X	HP5
X	CG11699
X	rho-4
X	Ptp10D
X	RpII215
X	CG1572
X	ATP7
X	regucalcin
X	CG1492
X	CG10347
X	p24-1
X	Usp7
X	CG1824
X	CG11138
X	CG4004
X	CG4404
X	CG4407
X	CG32649
X	Aven
X	CG15717
X	MFS10
X	CG32638
X	Jafrac1
X	GstT4
X	Set2
X	CG1998
X	RpS15Aa
X	BthD
X	CG11151
X	Nup93-1
X	Clic
X	CtsB1
X	Grip91
X	g
X	Nadsyn
X	Ndc80
X	CG14414
X	mRpS25
X	CG14411
X	Lsd-2
X	rut
X	dah
X	CG9114
X	Ahcy
X	CG11655
X	CG6294
X	CG7872
X	CG8134
X	CG15601
X	CG9281
X	shtd
X	Scamp
X	mRpS30
X	CG8944
X	Mfe2
X	eas
X	CG3632
X	CG9921
X	Cyp1
X	Rok
X	RpS19a
X	mthl1
X	mRpL22
X	CG4768
X	CG4928
X	if
X	baz
X	RpS5a
X	B-H2
X	B-H1
X	unc-4
X	CG6398
X	e(y)1
X	Ucp4A
X	CG15814
X	Socs16D
X	IntS2
X	stas
X	GSS
X	CG6847
X	betaCOP
X	Xrcc2
X	HisRS
X	fu
X	CG6659
X	Rip11
X	Ggt-1
X	GalNAc-T2
X	Hayan
X	CG6891
X	Pvf1
X	CG7280
X	bnb
X	CG6961
X	Mec2
X	CG14194
X	CG7884
X	Vav
X	CG8034
X	CG8010
X	rictor
X	CG7914
X	CG7556
X	ND-18
X	Pfrx
X	CG14200
X	MKP-4
X	Rcd-1
X	Sec61gamma
X	CG14215
X	Zw
X	Ubqn
X	Cdc42
X	dome
X	Ranbp21
X	CG12237
X	Naa20A
X	l(1)G0156
X	ksh
X	CG12204
X	pcm
X	mRpS14
X	CG14234
X	parvin
X	Pmp70
X	Nup205
X	CG18809
X	meso18E
X	CG14231
X	COX6B
3L	Usp32
3L	Rpn1
3L	Taf6
3L	Gbeta76C
3L	wnd
3L	ash1
3L	Sfxn2
3L	CG3797
3L	ftz-f1
3L	hid
3L	CG13698
3L	MED19
3L	CG5577
3L	Oatp74D
3L	CG7510
3L	Vps60
3L	CG32170
3L	CG3764
3L	roq
3L	SsRbeta
3L	Pex3
3L	CG6878
3L	CG7011
3L	CG32147
3L	shd
3L	Mpcp2
3L	stwl
3L	CG6650
3L	Pex1
3L	CG13484
3L	CG10738
3L	SRm160
3L	RpS4
3L	Syx13
3L	ara
3L	caup
3L	mirr
3L	nst
3L	sti
3L	CG10660
3L	toe
3L	yps
3L	CG11658
3L	CG6175
3L	mRpL2
3L	Ufd1-like
3L	FoxK
3L	klu
3L	simj
3L	CG11811
3L	tna
3L	nudE
3L	CG6707
3L	vsg
3L	PGRP-LF
3L	CG3552
3L	Tsp66E
3L	CG5068
3L	CG5087
3L	Doc3
3L	Doc1
3L	bol
3L	smg
3L	CG32022
3L	Cbl
3L	Gug
3L	ergic53
3L	Cdc6
3L	ERR
3L	RecQ4
3L	exex
3L	pbl
3L	Pdp1
3L	Sec63
3L	Cln7
3L	CG8602
3L	melt
3L	Galphai
3L	zpg
3L	D19A
3L	D19B
3L	Usp47
3L	kri
3L	Cyt-c1
3L	AlaRS-m
3L	Srp54k
3L	Fitm
X	CG1486
X	fliI
X	dod
X	2001-09-01
X	slgA
X	tty
X	Dd
X	CG1801
X	CG32521
X	Cbs
X	CG1529
X	CG1532
X	RhoGAP19D
X	l(1)G0196
2L	tank
2L	Atet
2L	Gs1l
2L	bowl
2L	ND-PDSW
2L	odd
2L	msl-2
2L	Hydr2
2L	RpS21
2L	CG8814
2L	betaggt-II
2L	lilli
2L	NTPase
2L	CG3104
2L	Bacc
2L	Wdr62
2L	mio
2L	CG15386
2L	CG15385
2L	mRpL48
2L	CG31937
2L	Eno
2L	Rim2
2L	CG17660
2L	robo2
2L	ast
2L	CG14339
2L	CG4887
2L	Charon
2L	CG4629
2L	S

## Sheet: non-HAS gene_noOverlap
Supplementary Data File 2
Complete list of Drosophila MSL2tg-bound genes, only single gene allowed (MACS peak within 200 bp of a TSS excluding HAS peaks)
all TSS ±200 bp Peaks that do NOT Overlap with HAS (only single gene allowed)
X	l(1)1Bi
X	su(sable)
X	Roc1a
X	CG5273
X	RpL36
X	mus81
X	CG3704
X	Naa30A
X	AMPKalpha
X	CG32813
X	CG11448
X	CG3719
X	Atf3
X	a6
X	deltaCOP
X	csw
X	CG2841
X	CG2865
X	CG2918
X	CG2924
X	bcn92
X	wds
X	egh
X	brv3
X	CG13760
X	CG2712
X	crm
X	Csat
X	N
X	Rala
X	CG15239
X	cib
X	Fas2
X	CG32772
X	CG6903
X	IntS6
X	CG32758
X	Rab18
X	mab-21
X	CG3847
X	RpL7A
X	PpV
X	CG12219
2L	al
2L	Gsc
2L	Spp
2L	Pi3K21B
3L	RhoBTB
3L	CG10585
3L	P5CDh1
3L	CG11523
3L	CG33169
3L	Mes2
3R	Rm62
3R	CG2017
3R	CG1427
3R	RpL13A
3R	elm
3R	MTA1-like
3R	Pi4KIIalpha
3R	CG2519
3R	NKCC
3R	Kat60
3R	corto
3R	srl
2L	Rtnl1
2L	CG11030
2L	CG9171
2L	lid
2L	CG11050
2L	Tango1
2L	CG31635
2L	sens-2
2L	Mnn1
2L	CG4496
2L	mts
2L	pes
2L	Rack1
2L	CG17834
2L	SoxN
2L	CG9586
2L	tai
2L	scat
2L	Pka-C1
2L	Gdi
2L	IP3K1
2L	CG4747
2L	CG33303
2L	CG12299
2L	Ubc2
2L	RpL9
2L	CG31869
2L	salr
2L	dmGlut
2L	CG18507
2L	Sos
2L	noc
2L	Gli
2L	crp
2L	CG6115
2L	CG31793
2L	pigeon
2L	CG10268
2L	neb
2L	Hr38
2L	cad
2L	CG9331
3R	CG2656
3R	Dfd
3R	7SLRNA:CR32864
3R	alphaTub84B
3R	Scr
3R	Dmtn
3R	ArgRS-m
3R	CG2698
3R	grn
3R	Poxm
3R	Kdm2
3R	CG8132
3R	RpL34b
3R	Aduk
3R	P58IPK
3R	Calr
3R	RhoL
3R	Mical
3R	Rfx
3R	CG6574
3R	Leash
3R	Tpc1
3R	Tctp
3R	CG4820
3R	CG5214
3R	CG17734
3R	CG6791
3R	ClC-a
3R	CG17202
3R	Pp1-87B
3R	Snx3
3R	Dtg
3R	Men
3R	Vha55
3R	CG7518
3R	sim
3R	CG8031
3R	CG11686
3R	Dip-B
3R	Hrb87F
3R	ems
3R	Ipp
3R	CG3061
3R	E5
3R	foxo
3R	CG7987
3R	CG33331
3R	CG33332
3R	Rrp6
3R	Atx2
3R	Hel89B
3R	pnr
3R	ss
3R	abd-A
3R	CG5292
3R	wrd
3R	CG12333
3R	CG6040
3R	CG4733
3R	Hs6st
3R	CG4360
3R	CG5180
3R	bon
3R	H
3R	RpS20
3R	AdSS
3R	CG17271
3R	r-l
3R	tin
3R	lbe
3R	C15
3R	E2f1
3R	glec
3R	Sar1
3R	CG7071
3R	PSR
3R	Efa6
3R	Rassf
3R	CG10365
3R	CG31140
3R	CG13625
3R	REPTOR
3R	CG13631
3R	CG3744
3R	CycB3
3R	Hr96
3R	fd96Ca
3R	CG11781
3R	Osbp
3R	CG31102
3R	Tnks
3R	Dhap-at
3R	E(spl)m3-HLH
3R	gro
3R	dysf
3R	Dak1
3R	E(spl)m2-BFM
3R	E(spl)mbeta-HLH
3R	plum
3R	T48
3R	Men-b
3R	CG6051
3R	spz
3R	woc
3R	RpL4
3R	CG4951
3R	mfrn
3R	mIF2
3R	fkh
3R	wdn
3R	Ctl2
3R	CG11899
3R	yem
3R	CG2006
3R	CG2310
3R	CG2321
3R	Dr
3R	Cad99C
3R	CG31038
3R	Sry-delta
3R	CG7943
3R	RpL32
3R	CG2218
3R	CDase
3R	CG2224
3R	cindr
3R	dco
3R	CG12054
3R	mRpL32
3R	qless
3R	ATPsynC
2R	Strica
2R	scaf
2R	Eb1
2R	SdhB
2R	CG3358
2R	Tsp42Ea
2R	CheB42c
2R	RpS18
2R	plu
2R	18w
2R	CG7461
2R	RpL11
2R	botv
2R	tRNA:Trp-CCA-2-2
2R	edl
2R	CG30122
2R	Pepck
2R	adp
X	schlank
X	Cdc7
X	Mcm6
X	COQ7
X	Inx2
X	CG12155
X	NELF-B
X	RpS14b
X	ND-75
X	CG12065
X	CG12081
X	CG12772
X	Caf1-180
X	CG12123
X	CG1885
X	Arfrp1
X	RpS28b
X	Hex-A
X	Gga
X	btd
X	Sp1
X	CG17841
X	CG2974
X	Tango5
2R	otp
2R	cv-2
2R	ASPP
2R	CG10082
2R	eIF3k
2R	CG15673
2R	GlcT-1
2R	CG10939
2R	MESR4
2R	RpL18A
2R	CG8311
2R	CysRS
2R	Ufc1
2R	Kank
2R	CG10209
2R	Sec61beta
2R	Cpr51A
2R	CG8468
2R	beta4GalNAcTA
2R	CG8547
2R	CG13339
2R	CG6543
2R	fl(2)d
2R	AGBE
2R	vg
2R	Psc
2R	RpS11
2R	reb
2R	CG13185
2R	pyr
2R	CG9005
2R	CG9062
2R	Galphao
2R	egr
2R	dmpd
2R	Mef2
2R	Pdk
2R	unpg
2R	Myd88
2R	lin
2R	CG8229
2R	CG8230
2R	CG33199
2R	CG8735
2R	kermit
2R	CG1882
2R	CanB2
2R	blow
2R	so
2R	Eaf
2R	Tsp42El
2R	pk
X	CG1354
2L	pr
2R	ptc
3R	DPCoAC
3R	Gdh
3L	CG8765
3R	pnt
X	Vsp37A
2R	CG30069
X	mRpL38
2L	CG3036
X	CG8939
2L	CG5853
X	mbt
X	CG9782
X	Pp2B-14D
2R	Optix
3L	eyg
3L	jim
2R	mim
X	Act5C
3L	Doc2
3R	jar
X	Top1
3L	h
3R	CtBP
2R	en
X	rdgB
X	kek5
3R	CG9795
X	CG6299
X	CG4041
X	CG9220
X	CG32547
3R	lab
3R	gukh
X	CG33713
X	SLIRP1
3L	fax
3R	Ptx1
X	Neb-cGP
3R	kay
2R	CG5721
X	Axs
X	Tis11
2R	Tina-1
3L	Nopp140
3L	l(3)73Ah
3L	Spt20
2L	CG9008
X	disco
3R	opa
2L	spen
2L	Dyrk2
2L	Sirup
X	Dredd
3R	CG17816
3R	CG12877
X	sdk
X	hang
X	CG14408
3L	CG34056
X	Hers
X	RhoU
3R	Muted
3R	snoRNA:Psi18S-301
3R	CG34376
X	spri
X	CG34417
X	t
3R	lap
3R	RpS25
2R	jing
X	Tango13
3L	vvl
2L	chinmo
X	e(y)3
3R	kra
2L	Chd1
X	beta-Spec
X	ttm50
X	futsch
X	CG42258
X	mnb
3R	crb
2R	wech
2L	mmy
X	zld
2R	CG42524
2L	Ziz
3R	Antp
3L	Atg1
3L	Baldspot
2R	alc
3R	Xrp1
2L	Hr39
X	inaE
3R	plx
3L	Ccdc56
3L	mtTFB1
2R	Prosalpha3
3L	sgl
2R	hpo
3R	7SLRNA:CR42652
2L	haf
3L	Exn
X	rdgA
X	CG42684
2R	pdm3
X	eIF2alpha
2L	salm
3L	CG42747
2R	Asx
3R	CG42788
3L	dikar
2L	mid
X	CR42861
3R	sro
2L	CG9932
3R	nsl1
3R	CG43116
3L	Ect4
3R	cic
3R	CG43143
X	CG43155
3L	Arp3
X	dtn
X	eIF4H1
2R	AGO1
X	CR43216
3R	cnc
3L	CG43293
2L	CR43314
3L	CR43334
2R	psq
3R	tx
3L	dar1
2R	CG11362
2R	px
2R	blw
2R	CG3788
2R	Nup214
2R	Sesn
2R	egl
2R	Rrp4
2R	Sox14
2R	tsr
2R	CG4797
2R	cN-IIIB
2R	nord
2R	nvy
2R	betaTub60D
2R	CG3594
2R	Dll
2R	CG12851
2R	CG2790
2R	gsb-n
3L	fwd
3L	E(bx)
3L	Gale
3R	CG43427
2R	hppy
X	Vsx1
2R	Lpin
2L	Vha68-2
3L	CR43626
3R	CR43644
2R	CR43650
2R	CR43651
3L	Gen
2L	CR43700
2R	esn
X	spoon
X	CG43759
X	CR43837
2L	CR43857
3R	rdx
X	Lst8
3R	CR44032
2L	CR44184
2R	CG44252
3R	l(3)neo38
X	CG44325
3R	CR44334
X	Bx
2R	Su(z)2
X	CR44498
3L	CR44526
X	CrebB
2L	CR44588
2R	coro
3R	GlyS
2R	ocm
2R	CR44830
X	CR44839
3R	CR44933
2L	Mtp
2L	Kr-h1
3R	Nsf2
2R	CG45087
2L	stai
2R	EloC
2R	CR45267
2R	CR45281
2L	CR45292
2L	CR45297
3L	CR45424
3L	CR45433
X	CR45621
2L	CR45716
X	PI4KIIIalpha
3L	CR45916
3L	CR45939
2R	otk2
2R	CR46075
3R	vib
2L	zf30C
2R	PheRS-m
X	Vps4
X	S6KL
3R	InR
2R	lola
2L	Duox
3R	Vha13
X	Tlk
2L	wg
X	CG46311
X	trol
X	disco-r
X	VhaAC39-1
2L	RpL27A
3L	RpL23A
3L	CG12091
3L	CG15822
3L	CG17746
3L	RpL28
3L	CG11537
3L	prominin-like
3L	Eip63E
3L	Awh
3L	wit
3L	Tie
X	CG2202
X	CG2186
X	CG2145
X	sofe
X	Dlic
X	dsh
X	hop
X	Klp10A
X	Gtp-bp
X	HP5
X	Ptp10D
X	CG1572
X	Usp7
X	CG1824
X	CG11138
X	CG4004
X	CG4404
X	CG4407
X	CG32649
X	Aven
X	Jafrac1
X	GstT4
X	RpS15Aa
X	Nup93-1
X	Clic
X	CtsB1
X	Grip91
X	g
X	Nadsyn
X	CG14414
X	mRpS25
X	CG14411
X	Lsd-2
X	rut
X	dah
X	Ahcy
X	CG11655
X	CG6294
X	CG8134
X	shtd
X	Scamp
X	mRpS30
X	CG8944
X	eas
X	Cyp1
X	Rok
X	RpS19a
X	mthl1
X	mRpL22
X	CG4768
X	CG4928
X	if
X	baz
X	RpS5a
X	B-H2
X	B-H1
X	unc-4
X	e(y)1
X	Ucp4A
X	Socs16D
X	IntS2
X	stas
X	CG6847
X	betaCOP
X	HisRS
X	fu
X	CG6659
X	Rip11
X	Ggt-1
X	Hayan
X	CG6891
X	Pvf1
X	CG6961
X	Mec2
X	CG7884
X	Vav
X	CG8034
X	rictor
X	CG7556
X	ND-18
X	Rcd-1
X	Sec61gamma
X	Ubqn
X	Cdc42
X	dome
X	CG12237
X	ksh
X	pcm
X	CG14234
X	Pmp70
3L	Rpn1
3L	Taf6
3L	Gbeta76C
3L	wnd
3L	ash1
3L	Sfxn2
3L	CG3797
3L	hid
3L	CG13698
3L	MED19
3L	Oatp74D
3L	CG3764
3L	roq
3L	SsRbeta
3L	CG7011
3L	shd
3L	Mpcp2
3L	Pex1
3L	CG10738
3L	SRm160
3L	RpS4
3L	ara
3L	caup
3L	mirr
3L	nst
3L	toe
3L	yps
3L	CG11658
3L	CG6175
3L	klu
3L	simj
3L	CG11811
3L	tna
3L	vsg
3L	PGRP-LF
3L	CG5068
3L	Doc3
3L	Doc1
3L	Cbl
3L	Gug
3L	ergic53
3L	exex
3L	pbl
3L	Pdp1
3L	Sec63
3L	Cln7
3L	CG8602
3L	melt
3L	Galphai
3L	D19A
3L	D19B
3L	Usp47
3L	Cyt-c1
3L	Srp54k
X	dod
X	Sep1
X	CG32521
X	Cbs
X	CG1529
X	CG1532
X	RhoGAP19D
2L	tank
2L	Atet
2L	Gs1l
2L	bowl
2L	odd
2L	Hydr2
2L	RpS21
2L	CG8814
2L	CG3104
2L	Wdr62
2L	Rim2
2L	robo2
2L	CG4887
2L	Charon
2L	CG4629

## Sheet: Cluster 1 Genes
Supplementary Data File 2
TSS peaks associated with cluster 1 (Figure 2)
Cluster1
3R	abd-A
2R	ap
2R	ASPP
2L	cad
3L	caup
2R	CG10082
2R	CG30069
3R	CG31140
2R	CG3788
2R	CG42524
3R	CG6040
2L	CG9331
2L	chinmo
3R	corto
2L	CR43314
3L	CR43334
3L	CR43626
2R	CR43650
2R	CR43651
3R	CR44933
3L	CR45424
2L	crp
3L	Doc2
3R	Dr
2R	en
3L	eyg
3R	GlyS
3R	grn
2L	Gsc
3R	lab
3R	lbe
2R	lola
2L	mid
3L	mirr
2L	mts
2L	noc
3R	nsl1
3R	opa
3R	plum
3R	pnt
2R	Psc
3R	Ptx1
2L	Rack1
2L	salm
3R	Scr
2R	so
2R	Sox14
3L	tna
2L	wg

## Sheet: Cluster 2 Genes
Supplementary Data File 2
TSS peaks associated with cluster 2 (Figure 2)
Cluster2
2R	18w
3R	AdSS
3R	Aduk
2R	AGO1
2R	alc
3R	alphaTub84B
3L	Arp3
2R	Asx
3R	Atx2
2R	betaTub60D
2R	botv
3R	Calr
3R	CDase
2L	CG10268
2L	CG11030
2R	CG11362
3L	CG11523
3R	CG11781
3L	CG11811
3R	CG12054
3R	CG12333
2R	CG13339
3R	CG13625
3R	CG17271
3R	CG17734
3L	CG17746
3R	CG2006
3R	CG2224
3R	CG2310
3R	CG2321
3R	CG2519
2R	CG30122
3R	CG3061
3R	CG31038
2L	CG3104
3L	CG33169
3R	CG3744
3L	CG3797
3R	CG42788
3R	CG43143
3L	CG43293
3R	CG4360
2L	CG4747
2R	CG4797
3R	CG4820
3R	CG4951
3R	CG5214
2R	CG5721
3R	CG6051
3R	CG6791
3L	CG7011
3R	CG7518
3R	CG7943
3R	CG8132
2R	CG8468
3L	CG8602
2R	CG8735
3L	CG8765
2L	CG8814
2L	CG9171
3R	CG9795
2L	Chd1
3R	cic
3R	cindr
3L	CR45939
3R	Ctl2
3L	D19B
3R	dco
3L	dikar
2R	dmpd
3L	E(bx)
3R	E2f1
2R	Eaf
2R	Eb1
3R	Efa6
3L	Eip63E
3R	elm
2R	EloC
3L	ergic53
2R	fl(2)d
3L	fwd
3L	Galphai
2R	Galphao
3L	Gbeta76C
2L	Gli
3R	gro
3L	Gug
3R	gukh
3L	h
2R	hpo
2R	hppy
2L	Hr39
3R	Hr96
3R	Hrb87F
3R	Hs6st
3R	InR
3L	jim
3R	Kat60
3L	klu
3L	l(3)73Ah
3R	lap
2R	lin
3L	MED19
2R	Mef2
3L	melt
3R	Men-b
2R	MESR4
3R	mIF2
2L	mmy
3L	Mpcp2
3R	MTA1-like
2L	Mtp
2R	Myd88
2L	neb
3L	Oatp74D
2R	Optix
3R	Osbp
3R	P58IPK
3L	P5CDh1
3L	pbl
2L	Pi3K21B
2L	Pka-C1
3R	Pp1-87B
2L	pr
2R	Prosalpha3
2R	psq
2R	ptc
2R	px
3R	r-l
3R	rdx
3R	Rfx
2L	Rim2
3R	Rm62
3L	roq
3R	RpL13A
2R	RpL18A
3L	RpL23A
3L	RpL28
3R	RpL32
3R	RpL34b
3L	Rpn1
2R	RpS11
3R	RpS20
2L	RpS21
3R	RpS25
3L	RpS4
2L	Rtnl1
3R	Sar1
2R	Sec61beta
3L	Sec63
3L	Sfxn2
3L	simj
2L	Sirup
3R	Snx3
2L	Sos
2L	SoxN
2L	spen
3L	SRm160
3R	Sry-delta
3R	T48
2L	tank
3R	Tpc1
2R	tRNA:Trp-CCA-2-2
2R	tsr
2L	Ubc2
2R	Ufc1
3L	Usp47
3R	Vha13
3R	Vha55
2L	Vha68-2
3R	vib
3L	vsg
2L	Wdr62
3R	woc
3R	yem
2L	Ziz

## Sheet: Cluster 3 Genes
Supplementary Data File 2
TSS peaks associated with cluster 3 (Figure 2)
Cluster3
3R	7SLRNA:CR42652
2R	adp
2R	AGBE
2L	al
3R	Antp
3L	ara
3R	ArgRS-m
3L	ash1
2L	Atet
3L	Atg1
3R	ATPsynC
3L	Awh
3L	Baldspot
2R	beta4GalNAcTA
2R	blow
2R	blw
3R	bon
2L	bowl
3R	C15
3R	Cad99C
2R	CanB2
3L	Cbl
3L	Ccdc56
2R	CG10209
3R	CG10365
3L	CG10585
3L	CG10738
2R	CG10939
2L	CG11050
3L	CG11537
3L	CG11658
3R	CG11686
3R	CG11899
3L	CG12091
2L	CG12299
2R	CG12851
3R	CG12877
2R	CG13185
3R	CG13631
3L	CG13698
3R	CG1427
2R	CG15673
3L	CG15822
3R	CG17202
3R	CG17816
2L	CG17834
2L	CG18507
2R	CG1882
3R	CG2017
3R	CG2218
3R	CG2656
3R	CG2698
2R	CG2790
2L	CG3036
3R	CG31102
2L	CG31635
2L	CG31793
2L	CG31869
2R	CG33199
2L	CG33303
3R	CG33331
3R	CG33332
2R	CG3358
3L	CG34056
3R	CG34376
2R	CG3594
3L	CG3764
3L	CG42747
3R	CG43116
3R	CG43427
2R	CG44252
2L	CG4496
2R	CG45087
2L	CG4629
3R	CG4733
2L	CG4887
3L	CG5068
3R	CG5292
2L	CG5853
2L	CG6115
3L	CG6175
2R	CG6543
3R	CG6574
3R	CG7071
2R	CG7461
3R	CG7987
3R	CG8031
2R	CG8229
2R	CG8230
2R	CG8311
2R	CG8547
2R	CG9005
2L	CG9008
2R	CG9062
2L	CG9586
2L	CG9932
2L	Charon
2R	CheB42c
3R	ClC-a
3L	Cln7
2R	cN-IIIB
3R	cnc
2R	coro
2R	Cpr51A
3R	CR43644
2L	CR43700
2L	CR43857
3R	CR44032
2L	CR44184
3R	CR44334
3L	CR44526
2L	CR44588
2R	CR44830
2R	CR45267
2R	CR45281
2L	CR45292
2L	CR45297
3L	CR45433
2L	CR45716
3L	CR45916
2R	CR46075
3R	crb
3R	CtBP
2R	cv-2
3R	CycB3
2R	CysRS
3L	Cyt-c1
3L	D19A
3R	Dak1
3L	dar1
3R	Dfd
3R	Dhap-at
3R	Dip-B
2R	Dll
2L	dmGlut
3R	Dmtn
3L	Doc1
3L	Doc3
3R	Dtg
2L	Duox
2L	Dyrk2
3R	dysf
3R	E(spl)m2-BFM
3R	E(spl)m3-HLH
3R	E(spl)mbeta-HLH
3R	E5
3L	Ect4
2R	edl
2R	egl
2R	egr
2R	eIF3k
3R	ems
2R	esn
3L	exex
3L	Exn
3L	fax
3R	fd96Ca
3R	fkh
3R	foxo
3L	Gale
3R	Gdh
2L	Gdi
3L	Gen
2R	GlcT-1
3R	glec
2L	Gs1l
2R	gsb-n
3R	H
2L	haf
3R	Hel89B
3L	hid
2L	Hr38
2L	Hydr2
2L	IP3K1
3R	Ipp
3R	jar
2R	jing
2R	Kank
3R	kay
3R	Kdm2
2R	kermit
2L	Kr-h1
3R	kra
3R	l(3)neo38
3R	Leash
2L	lid
2R	Lpin
3R	Men
3L	Mes2
3R	mfrn
3R	Mical
2R	mim
2L	Mnn1
3R	mRpL32
3L	mtTFB1
3R	Muted
3R	NKCC
3L	Nopp140
2R	nord
3R	Nsf2
3L	nst
2R	Nup214
2R	nvy
2R	ocm
2L	odd
2R	otk2
2R	otp
2R	Pdk
2R	pdm3
3L	Pdp1
2R	Pepck
2L	pes
3L	Pex1
3L	PGRP-LF
2R	PheRS-m
3R	Pi4KIIalpha
2L	pigeon
2R	pk
2R	plu
3R	plx
3R	pnr
3R	Poxm
3L	prominin-like
3R	PSR
2R	pyr
3R	qless
3R	Rassf
2R	reb
3R	REPTOR
3L	RhoBTB
3R	RhoL
2L	robo2
2R	RpL11
2L	RpL27A
3R	RpL4
2L	RpL9
2R	RpS18
2R	Rrp4
3R	Rrp6
2L	salr
2R	scaf
2L	scat
2R	SdhB
2L	sens-2
2R	Sesn
3L	sgl
3L	shd
3R	sim
3R	snoRNA:Psi18S-301
2L	Spp
3L	Spt20
3R	spz
3R	srl
3R	sro
3L	Srp54k
3R	ss
3L	SsRbeta
2L	stai
2R	Strica
2R	Su(z)2
3L	Taf6
2L	tai
2L	Tango1
3R	Tctp
3L	Tie
3R	tin
2R	Tina-1
3R	Tnks
3L	toe
2R	Tsp42Ea
2R	Tsp42El
3R	tx
2R	unpg
2R	vg
3L	vvl
3R	wdn
2R	wech
3L	wit
3L	wnd
3R	wrd
3R	Xrp1
3L	yps
2L	zf30C
