# Supplementary material for: Facultative dosage compensation of developmental genes on autosomes in Drosophila and mouse embryonic stem cells
Source: Nat Commun. 2018 Sep 7;9:3626. doi: 10.1038/s41467-018-05642-2 (PMC6128902; doi:10.1038/s41467-018-05642-2)
Supplement: Supplementary file 6 — Supplementary Data 3 [file 41467_2018_5642_MOESM6_ESM.xlsx]

## Sheet: S_DE.tsv
Supplementary Data File 3
DEseq output of differentially expressed genes in Msl2∆ mESCs in Serum condition (FDR < 0.05).
	baseMean	log2FoldChange	lfcSE	stat	pvalue	padj	gene_names
ENSMUSG00000066415.4	1284.61	-1.02164	0.106746	-9.57078	1.06101e-21	1.61698e-17	Msl2
ENSMUSG00000097023.4	46.0165	-1.37758	0.155279	-8.87164	7.20786e-19	5.49239e-15	AI854517
ENSMUSG00000085715.1	264.054	-1.68087	0.215791	-7.78938	6.73398e-15	3.42086e-11	Tsix
ENSMUSG00000071657.8	796.69	-0.708073	0.0915118	-7.7375	1.01388e-14	3.86288e-11	Bscl2
ENSMUSG00000030598.11	378.679	0.653931	0.0850804	7.68604	1.51755e-14	4.6255e-11	Fbxo17
ENSMUSG00000092837.1	123.038	1.24703	0.167214	7.4577	8.80482e-14	2.23643e-10	Rpph1
ENSMUSG00000030630.11	898.317	0.80686	0.109753	7.3516	1.95852e-13	4.26399e-10	Fah
ENSMUSG00000039476.9	193.466	1.29427	0.176919	7.3156	2.56226e-13	4.8811e-10	Prrx2
ENSMUSG00000036585.11	115.121	-0.994377	0.139408	-7.13285	9.83141e-13	1.66478e-09	Fgf1
ENSMUSG00000031626.12	23.8148	-1.51341	0.220481	-6.86415	6.68896e-12	1.0194e-08	Sorbs2
ENSMUSG00000042750.7	1119.55	-0.754071	0.110955	-6.79621	1.07405e-11	1.48804e-08	Bex2
ENSMUSG00000097134.1	169.791	1.05009	0.157029	6.68724	2.27425e-11	2.8883e-08	1110002J07Rik
ENSMUSG00000031351.11	283.09	-0.900182	0.13695	-6.57305	4.92958e-11	5.77898e-08	Zfp185
ENSMUSG00000027712.9	358.544	1.17928	0.18333	6.43255	1.25482e-10	1.36597e-07	Anxa5
ENSMUSG00000041633.10	33.5809	-1.46894	0.23035	-6.37699	1.80601e-10	1.8349e-07	Kctd12b
ENSMUSG00000038515.9	2882.13	0.588314	0.0935428	6.28926	3.18992e-10	3.0384e-07	Grtp1
ENSMUSG00000024114.10	320.444	-0.582678	0.0928477	-6.27563	3.48222e-10	3.12171e-07	Prss41
ENSMUSG00000002233.9	2032.33	0.54454	0.087281	6.23893	4.40576e-10	3.56018e-07	Rhoc
ENSMUSG00000040433.12	626.795	-0.476779	0.0764341	-6.23777	4.43854e-10	3.56018e-07	Zbtb38
ENSMUSG00000030872.10	5750.9	-0.519242	0.086071	-6.03272	1.61225e-09	1.22853e-06	Gga2
ENSMUSG00000050623.4	188.217	1.00439	0.167069	6.01181	1.83464e-09	1.33142e-06	Tex40
ENSMUSG00000053219.11	207.48	-0.973514	0.163397	-5.95798	2.55371e-09	1.76902e-06	Raet1e
ENSMUSG00000021994.10	20.1343	-1.54996	0.261063	-5.93711	2.90099e-09	1.92222e-06	Wnt5a
ENSMUSG00000044349.11	1441.64	-0.589369	0.100355	-5.87287	4.28323e-09	2.71985e-06	Snhg11
ENSMUSG00000059854.7	83.8331	1.46583	0.250339	5.85538	4.75917e-09	2.90119e-06	Hydin
ENSMUSG00000042155.3	320.685	0.637432	0.109385	5.82744	5.62856e-09	3.2992e-06	Klhl23
ENSMUSG00000028528.12	580.146	-1.04698	0.18144	-5.77038	7.90916e-09	4.46428e-06	Dnajc6
ENSMUSG00000044783.12	8436.04	-0.467029	0.0815882	-5.72422	1.03911e-08	5.65572e-06	Hjurp
ENSMUSG00000075297.6	82.3672	-0.997723	0.175004	-5.70116	1.18998e-08	6.25356e-06	H60b
ENSMUSG00000022015.8	136.883	-0.964658	0.169605	-5.68767	1.28781e-08	6.33106e-06	Tnfsf11
ENSMUSG00000063804.7	1260.13	-0.567603	0.0997855	-5.68823	1.28364e-08	6.33106e-06	Lin28b
ENSMUSG00000064247.10	101.164	-1.34996	0.238379	-5.66308	1.48677e-08	7.08075e-06	Plcxd1
ENSMUSG00000071658.4	931.267	-1.04465	0.185642	-5.62724	1.83116e-08	8.45662e-06	Gng3
ENSMUSG00000070880.6	44.4184	-1.33636	0.238184	-5.61061	2.01616e-08	9.03713e-06	Gad1
ENSMUSG00000056812.9	31.5184	-1.35999	0.242709	-5.60337	2.10221e-08	9.15362e-06	St8sia3
ENSMUSG00000021848.11	652.719	-1.37211	0.245092	-5.59835	2.16403e-08	9.16104e-06	Otx2
ENSMUSG00000000184.9	305.635	-1.57618	0.282779	-5.57392	2.49072e-08	9.98909e-06	Ccnd2
ENSMUSG00000056671.6	301.368	0.735976	0.131986	5.57615	2.45901e-08	9.98909e-06	Prelid2
ENSMUSG00000027317.8	55.9986	1.27442	0.230558	5.52755	3.24727e-08	1.26893e-05	Ppp1r14d
ENSMUSG00000038903.9	94.9949	1.32756	0.241804	5.49022	4.0143e-08	1.52945e-05	Ccdc68
ENSMUSG00000040592.7	97.814	0.875136	0.159752	5.47808	4.29958e-08	1.59819e-05	Cd79b
ENSMUSG00000026824.7	277.713	-0.911945	0.167129	-5.45652	4.85563e-08	1.7619e-05	Kcnj3
ENSMUSG00000043683.3	831.09	-0.62013	0.11391	-5.44401	5.20931e-08	1.84628e-05	Fem1a
ENSMUSG00000006586.11	43.9105	-1.14062	0.210238	-5.42536	5.78368e-08	2.00326e-05	Runx1t1
ENSMUSG00000022055.7	521.679	-0.997243	0.18395	-5.42127	5.91783e-08	2.00417e-05	Nefl
ENSMUSG00000078452.6	180.055	-0.98615	0.182235	-5.41142	6.25256e-08	2.0715e-05	Raet1d
ENSMUSG00000031073.5	766.322	-1.01138	0.188361	-5.36936	7.90177e-08	2.56219e-05	Fgf15
ENSMUSG00000061633.3	81.8267	1.25209	0.237715	5.26717	1.38544e-07	4.39876e-05	1700029P11Rik
ENSMUSG00000060715.5	27.31	-1.36421	0.259438	-5.25832	1.45381e-07	4.52164e-05	1700019A02Rik
ENSMUSG00000033581.12	1416.61	-1.04609	0.199547	-5.24232	1.58568e-07	4.83317e-05	Igf2bp2
ENSMUSG00000042417.4	14.2426	-1.44788	0.276456	-5.23729	1.6295e-07	4.86932e-05	Ccno
ENSMUSG00000100215.1	295.867	0.827385	0.158516	5.21956	1.79348e-07	5.25626e-05	Gm8292
ENSMUSG00000039632.8	142.232	-0.956801	0.183828	-5.20487	1.94133e-07	5.37926e-05	Ccdc151
ENSMUSG00000061517.8	112.284	-1.16968	0.22445	-5.2113	1.8752e-07	5.37926e-05	Sox21
ENSMUSG00000064023.3	726.64	0.525927	0.101039	5.20519	1.93794e-07	5.37926e-05	Klk8
ENSMUSG00000064325.3	24.4857	-1.4423	0.278913	-5.17115	2.32656e-07	6.33156e-05	Hhip
ENSMUSG00000097493.3	45.518	-1.0679	0.207308	-5.15128	2.5871e-07	6.91708e-05	9930014A18Rik
ENSMUSG00000032323.9	56.4747	0.93969	0.182567	5.1471	2.64544e-07	6.95111e-05	Cyp11a1
ENSMUSG00000071235.7	91.5881	-1.35274	0.264574	-5.11291	3.17235e-07	8.19433e-05	Vrtn
ENSMUSG00000022575.4	157.781	0.904589	0.177197	5.10498	3.30821e-07	8.40285e-05	Gsdmd
ENSMUSG00000041119.7	409.754	0.813164	0.159703	5.09171	3.54843e-07	8.86525e-05	Pde9a
ENSMUSG00000030302.12	59.3662	1.05773	0.209116	5.05807	4.23518e-07	0.000104103	Atp2b2
ENSMUSG00000005410.5	21633.2	-0.448616	0.0888157	-5.05109	4.3929e-07	0.000106266	Mcm5
ENSMUSG00000029401.7	305.262	0.497797	0.0988217	5.03733	4.72079e-07	0.000112414	Rilpl2
ENSMUSG00000005873.5	516.854	0.738478	0.1467	5.03395	4.8048e-07	0.000112654	Reep5
ENSMUSG00000048865.12	175.341	0.546404	0.10864	5.02951	4.91746e-07	0.000113549	Arhgap30
ENSMUSG00000022425.11	51.7515	-1.50457	0.300023	-5.01485	5.30759e-07	0.000118952	Enpp2
ENSMUSG00000048482.10	60.6687	-1.03683	0.206701	-5.01608	5.27355e-07	0.000118952	Bdnf
ENSMUSG00000031792.10	1512.05	0.276341	0.0552425	5.00232	5.66439e-07	0.000125109	Usb1
ENSMUSG00000061411.8	307.987	0.950253	0.19146	4.9632	6.93414e-07	0.000150966	Nol4l
ENSMUSG00000016458.9	37.8327	-1.36065	0.274647	-4.95416	7.26432e-07	0.000155927	Wt1
ENSMUSG00000022040.7	914.768	-0.730927	0.147796	-4.94552	7.59427e-07	0.000160745	Ephx2
ENSMUSG00000041134.11	54.629	-0.878013	0.179	-4.90511	9.33756e-07	0.000194938	Cyyr1
ENSMUSG00000019647.12	83.6114	-1.30209	0.265669	-4.90117	9.52658e-07	0.000196196	Sema6a
ENSMUSG00000043681.5	301.85	0.491218	0.100392	4.89301	9.93078e-07	0.000201793	Fam25c
ENSMUSG00000031557.11	529.394	0.635344	0.130262	4.87742	1.07481e-06	0.000215528	Plekha2
ENSMUSG00000003949.12	25.6043	-1.08609	0.223485	-4.85979	1.1751e-06	0.000232578	Hlf
ENSMUSG00000039458.10	1520.98	-0.408159	0.084469	-4.83206	1.3513e-06	0.000264023	Mtmr12
ENSMUSG00000031365.9	853.778	-0.426237	0.0884652	-4.81814	1.44903e-06	0.000276041	Zfp275
ENSMUSG00000032011.4	312.086	0.963586	0.199969	4.81868	1.4451e-06	0.000276041	Thy1
ENSMUSG00000037686.5	358.583	0.811565	0.169768	4.78044	1.74908e-06	0.000329087	Aspg
ENSMUSG00000039419.12	66.2267	0.899411	0.188356	4.77507	1.79644e-06	0.000333875	Cntnap2
ENSMUSG00000043004.9	1652.28	0.559454	0.117538	4.75977	1.93814e-06	0.00035587	Gng2
ENSMUSG00000041782.10	644.934	-0.66695	0.140819	-4.73621	2.17756e-06	0.000395072	Lad1
ENSMUSG00000045348.11	406.538	0.761539	0.162246	4.69372	2.68285e-06	0.000481019	Nyap1
ENSMUSG00000050737.13	344.174	1.16654	0.248979	4.68531	2.79542e-06	0.000495375	Ptges
ENSMUSG00000023484.9	420.123	0.72635	0.155483	4.67156	2.98924e-06	0.000520989	Prph
ENSMUSG00000032549.7	407.893	0.765941	0.164004	4.67025	3.00833e-06	0.000520989	Rab6b
ENSMUSG00000046449.11	315.406	-0.712263	0.152607	-4.66731	3.05171e-06	0.000522562	C77370
ENSMUSG00000085396.3	380.67	-0.771243	0.165698	-4.65451	3.24758e-06	0.000549924	Firre
ENSMUSG00000037493.6	89.241	0.803523	0.173159	4.64038	3.47775e-06	0.000582428	Cib2
ENSMUSG00000026003.5	1077.18	0.481273	0.104326	4.61318	3.96558e-06	0.000656907	Acadl
ENSMUSG00000031714.8	19399.4	-0.257246	0.0559032	-4.60162	4.19209e-06	0.000686962	Gab1
ENSMUSG00000075304.2	44.1926	-1.30787	0.284369	-4.5992	4.24123e-06	0.000687621	Sp5
ENSMUSG00000005610.12	41841.4	-0.333753	0.0730293	-4.57012	4.87456e-06	0.000777267	Eif4g2
ENSMUSG00000013663.7	2375.74	-0.388037	0.08502	-4.56407	5.01716e-06	0.000777267	Pten
ENSMUSG00000017057.9	87.6286	-0.6747	0.147773	-4.56579	4.97609e-06	0.000777267	Il13ra1
ENSMUSG00000027210.16	20.9394	-1.24737	0.273382	-4.56273	5.04917e-06	0.000777267	Meis2
ENSMUSG00000060461.5	29395.2	0.714038	0.156335	4.56737	4.93884e-06	0.000777267	Dppa5a
ENSMUSG00000035000.8	151.888	-0.899989	0.197562	-4.55548	5.22666e-06	0.000796544	Dpp4
ENSMUSG00000029068.12	4284.62	-0.258836	0.0568986	-4.54907	5.3884e-06	0.000808712	Ccnl2
ENSMUSG00000078695.4	2225.22	0.667406	0.146743	4.54812	5.41264e-06	0.000808712	Cisd3
ENSMUSG00000042655.4	20.954	1.10885	0.244172	4.54128	5.59133e-06	0.000827299	Fam159b
ENSMUSG00000031647.6	161.585	-0.861737	0.190072	-4.53375	5.79452e-06	0.00084912	Mfap3l
ENSMUSG00000026739.9	164.103	-0.647342	0.14309	-4.52401	6.06783e-06	0.000880702	Bmi1
ENSMUSG00000006651.7	3253.59	0.260242	0.057715	4.50909	6.51061e-06	0.000927306	Aplp1
ENSMUSG00000022580.8	87.9446	0.753929	0.167193	4.50933	6.50313e-06	0.000927306	Rhpn1
ENSMUSG00000031837.9	475.179	0.660092	0.146689	4.49995	6.79694e-06	0.000959124	Necab2
ENSMUSG00000031139.10	786.718	-0.624615	0.139046	-4.49214	7.05127e-06	0.000985883	Mcf2
ENSMUSG00000029522.8	639.641	0.744872	0.166082	4.48496	7.29266e-06	0.00101036	Pla2g1b
ENSMUSG00000042737.5	299.054	0.644345	0.143946	4.4763	7.59462e-06	0.00104272	Dpm3
ENSMUSG00000023064.4	121.257	0.966786	0.216629	4.46286	8.08729e-06	0.00107727	Sncg
ENSMUSG00000038217.9	112.943	0.673765	0.150897	4.46507	8.0044e-06	0.00107727	Tlcd2
ENSMUSG00000049532.9	490.117	-0.696042	0.156002	-4.46176	8.12903e-06	0.00107727	Sall2
ENSMUSG00000101013.1	143.552	-0.578612	0.129572	-4.46557	7.98563e-06	0.00107727	A630072M18Rik
ENSMUSG00000022817.10	1447.16	-0.566291	0.127168	-4.45311	8.4636e-06	0.00111194	Itgb5
ENSMUSG00000026922.9	1115.38	0.353475	0.0794144	4.45102	8.54645e-06	0.00111323	Agpat2
ENSMUSG00000014846.8	370.418	0.7446	0.167452	4.44665	8.72204e-06	0.00112647	Tppp3
ENSMUSG00000022221.9	987.033	0.388183	0.0874908	4.43684	9.12889e-06	0.00116911	Ripk3
ENSMUSG00000029426.7	1614	-0.397604	0.0898414	-4.42563	9.61623e-06	0.00121117	Scarb2
ENSMUSG00000067818.6	73.5007	-1.16867	0.263974	-4.42721	9.54592e-06	0.00121117	Myl9
ENSMUSG00000045053.1	28.9273	-0.877464	0.199092	-4.40733	1.04655e-05	0.00130733	Kcng3
ENSMUSG00000022286.11	715.357	-0.817988	0.186194	-4.3932	1.11695e-05	0.00137276	Grhl2
ENSMUSG00000032999.9	247.44	0.752295	0.171192	4.39446	1.11049e-05	0.00137276	Nlrp4f
ENSMUSG00000007034.11	202.735	0.604984	0.137834	4.38922	1.13759e-05	0.00138318	Slc44a4
ENSMUSG00000029337.1	16.635	-1.36984	0.312173	-4.38808	1.14358e-05	0.00138318	Fgf5
ENSMUSG00000005973.6	2525.11	0.615474	0.140926	4.36734	1.25769e-05	0.00147641	Rcn1
ENSMUSG00000029994.13	1241.39	0.466319	0.1067	4.37037	1.24038e-05	0.00147641	Anxa4
ENSMUSG00000034006.12	614.248	-0.586621	0.134329	-4.36704	1.2594e-05	0.00147641	Pqlc1
ENSMUSG00000103057.1	73.9986	-1.20859	0.276544	-4.37035	1.24047e-05	0.00147641	ENSMUSG00000103057
ENSMUSG00000010830.7	1310.13	0.997757	0.228606	4.36453	1.27395e-05	0.00148206	Kdelr3
ENSMUSG00000023915.4	565.586	-0.496426	0.113859	-4.36001	1.30055e-05	0.00149456	Tnfrsf21
ENSMUSG00000036186.5	287.404	0.421201	0.0966195	4.35938	1.30431e-05	0.00149456	Fam69b
ENSMUSG00000035458.10	178.465	0.592797	0.136048	4.35727	1.31694e-05	0.00149778	Tnni3
ENSMUSG00000020098.6	151.498	0.798003	0.183307	4.35336	1.34068e-05	0.001508	Pcbd1
ENSMUSG00000097327.3	26.7346	-1.06007	0.243552	-4.35254	1.34572e-05	0.001508	E030030I06Rik
ENSMUSG00000056220.10	72.5271	-0.735376	0.169261	-4.34462	1.39517e-05	0.001552	Pla2g4a
ENSMUSG00000089814.1	422.157	0.808382	0.186383	4.33721	1.44302e-05	0.00159359	Gm15310
ENSMUSG00000046687.5	3868.92	0.534787	0.123768	4.32087	1.55413e-05	0.00170395	Gm5424
ENSMUSG00000053897.11	79.5593	-1.15566	0.267667	-4.31752	1.57792e-05	0.00171767	Slc39a8
ENSMUSG00000023987.10	150.571	0.691151	0.160173	4.31504	1.59576e-05	0.00172478	Pgc
ENSMUSG00000038578.11	100.965	-0.614623	0.142713	-4.30669	1.65713e-05	0.0017785	Susd1
ENSMUSG00000046432.8	7039.38	-0.335192	0.0780462	-4.29478	1.74863e-05	0.00186358	Ngfrap1
ENSMUSG00000020656.11	310.138	-0.493659	0.115196	-4.28537	1.82432e-05	0.00193073	Grhl1
ENSMUSG00000031825.12	50.3107	-1.05551	0.246743	-4.27777	1.88773e-05	0.00198406	Crispld2
ENSMUSG00000082229.1	80.062	-0.804562	0.188208	-4.27486	1.91254e-05	0.00199638	Nap1l2
ENSMUSG00000001017.11	5092.82	-0.316802	0.0741884	-4.27024	1.95262e-05	0.00201067	Chtop
ENSMUSG00000020469.8	77.7154	0.741011	0.173493	4.27113	1.94483e-05	0.00201067	Myl7
ENSMUSG00000021069.12	44.3226	1.15143	0.269868	4.26665	1.98432e-05	0.0020296	Pygl
ENSMUSG00000040728.11	1050.54	-0.86813	0.203674	-4.26234	2.02294e-05	0.0020553	Esrp1
ENSMUSG00000028845.11	94.0526	0.826189	0.19407	4.25717	2.07028e-05	0.00208947	Tekt2
ENSMUSG00000027584.12	31.5166	0.940252	0.220964	4.25522	2.08844e-05	0.00209394	Oprl1
ENSMUSG00000040690.11	30.9112	1.04249	0.245635	4.24406	2.19514e-05	0.00218653	Col16a1
ENSMUSG00000055817.13	3389.38	-0.311543	0.0735484	-4.23589	2.27649e-05	0.00225284	Mta3
ENSMUSG00000020475.3	44.7788	0.798408	0.188781	4.22929	2.34429e-05	0.00230497	Pgam2
ENSMUSG00000011148.9	161.43	0.973536	0.23064	4.22101	2.43205e-05	0.00237593	Adssl1
ENSMUSG00000021556.7	4127.53	0.450656	0.106944	4.21395	2.50942e-05	0.0024359	Golm1
ENSMUSG00000000861.11	61.8817	-1.0811	0.256718	-4.21122	2.53996e-05	0.00244994	Bcl11a
ENSMUSG00000053158.9	57.0724	0.965549	0.229533	4.20658	2.59266e-05	0.00248504	Fes
ENSMUSG00000081766.3	80.6425	1.02373	0.244324	4.19006	2.78876e-05	0.0026563	2210409E12Rik
ENSMUSG00000031651.4	3907.71	0.373847	0.0895181	4.17622	2.96392e-05	0.0028056	Triml1
ENSMUSG00000001794.8	9127.12	0.430281	0.103243	4.16765	3.0776e-05	0.00289523	Capns1
ENSMUSG00000032131.11	23.7495	1.05374	0.253333	4.1595	3.18944e-05	0.00298203	Abcg4
ENSMUSG00000000486.9	3048.5	0.470765	0.113273	4.15601	3.23859e-05	0.00300952	Sep1
ENSMUSG00000030089.11	63.0609	0.995918	0.240512	4.14082	3.46066e-05	0.00319639	Slc41a3
ENSMUSG00000039145.12	599.447	0.7743	0.187074	4.13901	3.48802e-05	0.00320225	Camk1d
ENSMUSG00000025969.11	1136.29	-0.985146	0.238577	-4.12925	3.63947e-05	0.00332129	Nrp2
ENSMUSG00000052512.11	1692.2	-0.717508	0.173929	-4.1253	3.70258e-05	0.00335877	Nav2
ENSMUSG00000046447.3	179.971	1.06847	0.259673	4.11469	3.87701e-05	0.00349619	Camk2n1
ENSMUSG00000076441.5	3621.21	0.547803	0.133349	4.10805	3.99022e-05	0.00357711	Ass1
ENSMUSG00000046879.6	46.0011	-1.13677	0.277472	-4.09689	4.18739e-05	0.00373192	Irgm1
ENSMUSG00000070777.4	71.8331	1.22278	0.298626	4.09469	4.22727e-05	0.00374555	Ceacam20
ENSMUSG00000075389.3	108.954	0.626556	0.153312	4.0868	4.37364e-05	0.00385285	2810410L24Rik
ENSMUSG00000037161.10	304.446	0.738626	0.181211	4.07607	4.58041e-05	0.00398888	Mgarp
ENSMUSG00000056758.10	572.745	-0.845154	0.207285	-4.07726	4.55691e-05	0.00398888	Hmga2
ENSMUSG00000040663.8	65.6915	0.639437	0.157025	4.0722	4.65717e-05	0.00403268	Clcf1
ENSMUSG00000033373.12	1337.48	-0.482339	0.118539	-4.06902	4.72111e-05	0.00406496	Fntb
ENSMUSG00000028115.12	159.454	-0.754361	0.185945	-4.0569	4.97287e-05	0.00425767	Bnipl
ENSMUSG00000002190.9	627.207	0.471264	0.116636	4.04047	5.3344e-05	0.00454169	Clgn
ENSMUSG00000026208.9	1322.17	0.615875	0.152595	4.03601	5.43677e-05	0.00460313	Des
ENSMUSG00000025283.11	1447.99	0.423947	0.105123	4.03285	5.51045e-05	0.00463974	Sat1
ENSMUSG00000022995.12	22103.4	-0.658698	0.163595	-4.02639	5.66387e-05	0.00474271	Enah
ENSMUSG00000078952.5	1681.28	-0.83532	0.207704	-4.02168	5.77837e-05	0.00481215	Lincenc1
ENSMUSG00000087207.4	365.433	0.625817	0.155774	4.01746	5.88292e-05	0.00487259	Gm13147
ENSMUSG00000073403.7	246.09	-0.40938	0.102158	-4.00733	6.14098e-05	0.00505884	Gm10499
ENSMUSG00000031325.11	42.9415	-1.0487	0.262137	-4.00057	6.31894e-05	0.00517745	4930519F16Rik
ENSMUSG00000030272.11	356.644	0.500746	0.125359	3.99451	6.48289e-05	0.00528338	Camk1
ENSMUSG00000033249.6	67.3963	0.837135	0.209735	3.9914	6.56855e-05	0.00532472	Hsf4
ENSMUSG00000054046.6	45.9161	0.711437	0.178373	3.98847	6.65011e-05	0.00536231	Klk13
ENSMUSG00000052534.11	433.176	-0.677118	0.170149	-3.97956	6.90437e-05	0.00553803	Pbx1
ENSMUSG00000086316.3	478.603	-0.341628	0.0859187	-3.97618	7.00315e-05	0.00558785	2210013O21Rik
ENSMUSG00000006360.7	516.506	0.651248	0.164088	3.96889	7.22072e-05	0.00570778	Crip1
ENSMUSG00000021835.10	3771.39	0.614638	0.155034	3.96455	7.35349e-05	0.00570778	Bmp4
ENSMUSG00000032020.11	87.2261	0.986895	0.24898	3.96375	7.37816e-05	0.00570778	Ubash3b
ENSMUSG00000037032.11	380.938	0.490475	0.123671	3.96597	7.30976e-05	0.00570778	Apbb1
ENSMUSG00000042268.6	43.0805	-0.984603	0.248328	-3.96493	7.34165e-05	0.00570778	Slc26a9
ENSMUSG00000084128.6	494.151	-0.408164	0.10285	-3.96855	7.23121e-05	0.00570778	Esrp2
ENSMUSG00000000154.11	162.17	0.659525	0.166676	3.95693	7.59201e-05	0.00578511	Slc22a18
ENSMUSG00000005686.12	259.591	0.821577	0.207528	3.95887	7.53041e-05	0.00578511	Ampd3
ENSMUSG00000039765.11	676.753	-0.455585	0.115136	-3.95695	7.5913e-05	0.00578511	Cc2d2a
ENSMUSG00000024503.2	118.139	-1.10834	0.280418	-3.95246	7.73515e-05	0.00586486	Spink3
ENSMUSG00000027168.17	105.203	-1.24653	0.316086	-3.94363	8.02564e-05	0.00602668	Pax6
ENSMUSG00000046718.7	1790.57	0.54146	0.137302	3.94357	8.02766e-05	0.00602668	Bst2
ENSMUSG00000031149.7	1157.88	0.339181	0.0860806	3.94028	8.1388e-05	0.00608017	Praf2
ENSMUSG00000026175.8	52.2094	0.803589	0.204142	3.93642	8.27079e-05	0.00614863	Vil1
ENSMUSG00000002265.11	1208.85	-0.833886	0.212083	-3.93188	8.42846e-05	0.00623543	Peg3
ENSMUSG00000060791.11	296.22	0.69758	0.177661	3.92647	8.62027e-05	0.00634652	Gmfg
ENSMUSG00000047242.10	43.6993	-0.726806	0.185366	-3.92092	8.82116e-05	0.0064632	Taf9b
ENSMUSG00000090125.3	449.071	-0.701883	0.179165	-3.91753	8.94605e-05	0.00652334	Pou3f1
ENSMUSG00000020017.10	51.3013	0.861632	0.220611	3.90567	9.39652e-05	0.00678632	Hal
ENSMUSG00000027070.10	893.863	-0.843046	0.21604	-3.90227	9.52935e-05	0.00678632	Lrp2
ENSMUSG00000039063.5	18.7494	0.954413	0.244572	3.90238	9.52532e-05	0.00678632	Echdc3
ENSMUSG00000053338.7	37.5662	0.982817	0.251793	3.90328	9.48984e-05	0.00678632	Tarm1
ENSMUSG00000078872.5	236.955	-0.728777	0.186643	-3.90466	9.43574e-05	0.00678632	Gm14401
ENSMUSG00000046337.13	478.617	-0.534963	0.137204	-3.89902	9.65822e-05	0.00684611	Fam178b
ENSMUSG00000026546.12	183.173	0.535376	0.137688	3.88831	0.000100943	0.0071221	Cfap45
ENSMUSG00000103735.1	64.2087	-0.633521	0.163038	-3.88573	0.000102022	0.00716508	Gm38317
ENSMUSG00000009876.9	59.3365	0.807363	0.208106	3.87958	0.000104636	0.00731492	Cox4i2
ENSMUSG00000058665.8	20.6478	-1.04418	0.269859	-3.86936	0.000109121	0.00759366	En1
ENSMUSG00000027220.2	125.735	0.805768	0.208911	3.85699	0.000114791	0.00790723	Syt13
ENSMUSG00000036390.6	1770.42	-0.394595	0.102275	-3.85816	0.000114244	0.00790723	Gadd45a
ENSMUSG00000050708.10	49414.1	0.357876	0.0928065	3.85616	0.000115184	0.00790723	Ftl1
ENSMUSG00000080241.3	17.9572	-1.19651	0.311213	-3.84466	0.000120721	0.00825014	Dppa3-ps
ENSMUSG00000000094.8	17.875	-0.945317	0.246125	-3.8408	0.000122633	0.00826956	Tbx4
ENSMUSG00000007950.8	714.169	0.487263	0.126847	3.84136	0.000122354	0.00826956	Abhd8
ENSMUSG00000040363.10	982.084	-0.849205	0.221016	-3.84228	0.000121898	0.00826956	Bcor
ENSMUSG00000032224.10	336.984	0.828105	0.215819	3.83704	0.000124526	0.00836024	Fam81a
ENSMUSG00000016481.11	946.577	-0.478004	0.124765	-3.83124	0.0001275	0.00848516	Cr1l
ENSMUSG00000097080.3	76.9955	-0.59974	0.156538	-3.83128	0.000127477	0.00848516	1700086O06Rik
ENSMUSG00000001333.9	37.1912	0.961181	0.251344	3.82416	0.000131216	0.00869451	Sync
ENSMUSG00000030701.12	348.79	0.432213	0.113157	3.8196	0.000133668	0.0088186	Plekhb1
ENSMUSG00000031965.10	63.7113	-0.85816	0.224947	-3.81494	0.000136214	0.00892181	Tbx20
ENSMUSG00000037815.6	23491.4	0.280117	0.0734329	3.8146	0.000136403	0.00892181	Ctnna1
ENSMUSG00000068220.5	2921.49	0.648421	0.170185	3.8101	0.00013891	0.00904695	Lgals1
ENSMUSG00000004098.7	171.549	0.898211	0.236094	3.80447	0.000142108	0.00916373	Col5a3
ENSMUSG00000030329.7	430.014	0.347237	0.0912873	3.80378	0.000142507	0.00916373	Pianp
ENSMUSG00000070720.3	28.5066	0.91828	0.241407	3.80386	0.000142457	0.00916373	Tmem200b
ENSMUSG00000026029.10	249.469	0.522618	0.137484	3.8013	0.000143938	0.0092169	Casp8
ENSMUSG00000038623.5	116.299	0.897496	0.23643	3.79604	0.000147027	0.00933622	Tm6sf1
ENSMUSG00000061702.6	28.0376	0.924485	0.243536	3.79608	0.000146999	0.00933622	Tmem91
ENSMUSG00000020080.8	14.3948	1.16734	0.307722	3.7935	0.000148537	0.00939158	Hkdc1
ENSMUSG00000021822.2	36.4221	0.824622	0.217434	3.79251	0.000149131	0.00939158	Plau
ENSMUSG00000046733.7	258.444	0.882816	0.232946	3.78978	0.000150778	0.00945622	Gprc5a
ENSMUSG00000000739.9	135.399	0.598999	0.158176	3.78692	0.000152525	0.0095127	Sult5a1
ENSMUSG00000019944.10	29.3617	1.15316	0.304564	3.78627	0.000152927	0.0095127	Rhobtb1
ENSMUSG00000037664.8	1906.31	0.94631	0.250104	3.78366	0.000154539	0.0095739	Cdkn1c
ENSMUSG00000021118.7	200.099	0.650573	0.172075	3.78075	0.000156355	0.00964717	Plek2
ENSMUSG00000041556.8	811.499	0.522561	0.138353	3.77702	0.000158716	0.00975337	Fbxo2
ENSMUSG00000026288.10	2784.65	0.645083	0.170896	3.77471	0.000160192	0.00980453	Inpp5d
ENSMUSG00000029814.8	1803.91	-0.583231	0.154652	-3.77126	0.000162427	0.00990155	Igf2bp3
ENSMUSG00000031636.6	26.1155	-1.10826	0.294156	-3.7676	0.000164823	0.0100076	Pdlim3
ENSMUSG00000025492.6	3922.03	-0.822191	0.218455	-3.76367	0.000167441	0.0100464	Ifitm3
ENSMUSG00000030674.5	911.767	0.583354	0.15494	3.76504	0.00016652	0.0100464	Qprt
ENSMUSG00000067878.9	335.498	-0.899854	0.239087	-3.76371	0.000167414	0.0100464	Mtap7d3
ENSMUSG00000091490.2	5036.93	0.236604	0.0629188	3.76047	0.000169592	0.0101356	Triml2
ENSMUSG00000055833.10	93.6344	-0.733785	0.195273	-3.75773	0.000171459	0.0102072	1700034H15Rik
ENSMUSG00000041736.6	402.766	0.512659	0.136525	3.75505	0.000173304	0.0102769	Tspo
ENSMUSG00000022763.12	151.356	0.778212	0.207538	3.74973	0.000177022	0.0104163	Aifm3
ENSMUSG00000037260.7	671.576	-0.243319	0.0648768	-3.75047	0.000176501	0.0104163	Hgsnat
ENSMUSG00000039043.5	230.825	0.505126	0.134771	3.74803	0.00017823	0.010447	2610034B18Rik
ENSMUSG00000027500.10	1197.43	-0.911656	0.243931	-3.73736	0.000185963	0.0108585	Stmn2
ENSMUSG00000103037.1	18.7888	-0.860694	0.23054	-3.73339	0.00018892	0.0109891	Pcdhgb1
ENSMUSG00000035852.6	68.6039	0.986326	0.264861	3.72393	0.000196143	0.0113658	Misp
ENSMUSG00000025127.11	21.6406	0.876151	0.235525	3.71999	0.000199232	0.0115011	Gcgr
ENSMUSG00000041571.9	1887.71	-0.746687	0.200809	-3.7184	0.000200491	0.0115301	Sepw1
ENSMUSG00000019235.8	279.797	0.439669	0.118273	3.71742	0.000201268	0.0115313	Rps6kl1
ENSMUSG00000032436.12	1536.45	0.372155	0.100269	3.71158	0.000205972	0.0117127	Cmtm7
ENSMUSG00000078182.4	60.7924	0.665619	0.179303	3.71226	0.000205417	0.0117127	Gm6083
ENSMUSG00000022507.5	1311.81	-0.330018	0.0892381	-3.69818	0.000217154	0.0122571	1810013L24Rik
ENSMUSG00000066224.9	63.7461	0.65987	0.178395	3.69893	0.000216509	0.0122571	Arid3c
ENSMUSG00000022683.9	354.959	0.471474	0.127614	3.69454	0.000220288	0.0123881	Pla2g10
ENSMUSG00000033060.11	419.467	-0.385684	0.104479	-3.69149	0.000222942	0.0124913	Lmo7
ENSMUSG00000021678.8	2653.8	0.53931	0.146309	3.68611	0.000227708	0.0127116	F2rl1
ENSMUSG00000025813.9	293.862	0.34288	0.0930591	3.68454	0.000229119	0.0127437	Homer2
ENSMUSG00000044447.4	1593.94	-0.455177	0.123618	-3.68214	0.000231286	0.0128174	Dock5
ENSMUSG00000037129.7	26.3415	-0.881219	0.240065	-3.67076	0.00024183	0.0133532	Tmprss13
ENSMUSG00000012519.10	91.4118	0.530069	0.144458	3.66935	0.000243164	0.0133702	Mlkl
ENSMUSG00000020160.14	41.5473	-0.705109	0.192202	-3.66859	0.000243892	0.0133702	Meis1
ENSMUSG00000030281.12	144.433	0.627495	0.171445	3.66004	0.000252173	0.0137254	Il17rc
ENSMUSG00000053153.10	24.6594	-0.865528	0.236428	-3.66086	0.00025137	0.0137254	Spag16
ENSMUSG00000039131.11	163.771	0.598523	0.163633	3.65772	0.000254468	0.013801	Gipc2
ENSMUSG00000014980.10	631.744	-0.459512	0.125802	-3.65267	0.000259529	0.0139268	Tsen15
ENSMUSG00000022871.8	48.2944	-0.850171	0.232702	-3.65348	0.00025871	0.0139268	Fetub
ENSMUSG00000041229.11	1002.15	-0.493778	0.135149	-3.65358	0.000258612	0.0139268	Phf8
ENSMUSG00000030760.10	398.018	0.335438	0.0919161	3.64939	0.000262862	0.0140562	Acer3
ENSMUSG00000038486.8	108.643	-0.511059	0.140174	-3.64588	0.000266481	0.0141999	Sv2a
ENSMUSG00000015711.8	2687.11	-0.2308	0.06338	-3.64152	0.000271029	0.0143919	Prune
ENSMUSG00000027185.10	5596.16	-0.246334	0.0676721	-3.64011	0.000272522	0.0144209	Nat10
ENSMUSG00000028121.4	793.932	0.78112	0.214683	3.63849	0.000274246	0.014462	Bcar3
ENSMUSG00000020085.11	402.202	0.457984	0.126018	3.63428	0.00027876	0.0146493	Aifm2
ENSMUSG00000038086.3	182.121	0.785389	0.216163	3.63332	0.000279792	0.014653	Hspb2
ENSMUSG00000045102.8	26.4314	1.08818	0.299761	3.63014	0.000283266	0.0147841	Poln
ENSMUSG00000001211.10	1128.28	0.531282	0.146481	3.62696	0.000286775	0.0148427	Agpat3
ENSMUSG00000018906.10	370.616	0.339284	0.0935345	3.62737	0.000286322	0.0148427	P4ha2
ENSMUSG00000029185.10	93.4422	0.848673	0.234021	3.62648	0.000287309	0.0148427	Fam114a1
ENSMUSG00000030946.8	190.812	-0.496777	0.137121	-3.62291	0.000291302	0.0149981	Lhpp
ENSMUSG00000028978.8	291.374	0.846785	0.233799	3.62185	0.0002925	0.0150091	Nos3
ENSMUSG00000029427.7	2582.48	-0.222818	0.0615685	-3.61903	0.000295709	0.0151229	Zcchc8
ENSMUSG00000036928.10	2098.23	0.528262	0.146045	3.61712	0.000297904	0.0151841	Stag3
ENSMUSG00000032769.4	247.253	0.529023	0.14641	3.61329	0.000302335	0.0153586	Trpa1
ENSMUSG00000002104.7	29.7344	-0.890787	0.246878	-3.60821	0.000308322	0.0155245	Rapsn
ENSMUSG00000070939.5	636.001	-0.317595	0.0880272	-3.60792	0.000308657	0.0155245	Tgfbrap1
ENSMUSG00000102038.1	204.01	-0.521233	0.144441	-3.60861	0.000307836	0.0155245	Gm12345
ENSMUSG00000097837.1	16.4885	-0.904584	0.251319	-3.59934	0.000319023	0.0159931	Gm26794
ENSMUSG00000014932.11	2560.16	-0.391762	0.108931	-3.59643	0.00032262	0.0161204	Yes1
ENSMUSG00000091311.2	174.827	0.568855	0.158281	3.59397	0.000325682	0.0162202	Spata31d1b
ENSMUSG00000027171.6	512.424	-0.445959	0.124428	-3.58407	0.000338276	0.0167926	Prrg4
ENSMUSG00000074832.6	890.987	0.730926	0.204101	3.5812	0.000342021	0.0169234	2410141K09Rik
ENSMUSG00000058806.10	288.293	0.737888	0.206245	3.57772	0.000346606	0.0170947	Col13a1
ENSMUSG00000011382.6	362.209	-0.364053	0.101782	-3.57678	0.000347859	0.0171012	Dhdh
ENSMUSG00000025959.9	605.61	-0.532878	0.14918	-3.57206	0.000354189	0.0173564	Klf7
ENSMUSG00000001999.11	497.095	0.442291	0.123908	3.56952	0.000357633	0.0173577	Blvra
ENSMUSG00000025776.9	62.5685	-0.680531	0.190612	-3.57023	0.000356661	0.0173577	Crispld1
ENSMUSG00000097659.1	16.055	1.0696	0.299507	3.57119	0.000355363	0.0173577	Gm26715
ENSMUSG00000004393.6	2902.67	-0.292469	0.0819652	-3.5682	0.000359436	0.0173899	Ddx56
ENSMUSG00000020782.14	4767.61	0.40283	0.113094	3.56191	0.000368164	0.0177182	Llgl2
ENSMUSG00000040483.11	307.053	0.880065	0.247095	3.56164	0.000368547	0.0177182	Xaf1
ENSMUSG00000024261.5	74.6025	-0.735536	0.20689	-3.5552	0.000377688	0.0181005	Syt4
ENSMUSG00000001334.9	79.0999	0.928475	0.261518	3.55033	0.000384756	0.0183814	Fndc5
ENSMUSG00000025557.9	168.862	0.816894	0.230179	3.54896	0.000386762	0.0184196	Slc15a1
ENSMUSG00000034127.10	20.9819	-0.80742	0.228009	-3.54118	0.000398335	0.0189116	Tspan8
ENSMUSG00000053113.3	6495.77	0.419296	0.118593	3.5356	0.000406844	0.0192556	Socs3
ENSMUSG00000035274.9	160.252	-0.436012	0.123557	-3.52883	0.000417397	0.0196939	Tpbg
ENSMUSG00000020889.11	436.048	-0.515535	0.146228	-3.52556	0.00042259	0.0197554	Nr1d1
ENSMUSG00000027239.10	3865.66	0.363552	0.103091	3.52651	0.000421069	0.0197554	Mdk
ENSMUSG00000028207.14	1472.66	-0.285281	0.0809004	-3.52632	0.000421372	0.0197554	Asph
ENSMUSG00000063704.8	113.041	0.525614	0.149128	3.52459	0.000424135	0.019767	Mapk15
ENSMUSG00000000530.12	115.026	0.901632	0.255933	3.52292	0.000426815	0.019771	Acvrl1
ENSMUSG00000038205.8	552.912	-0.408912	0.116059	-3.52332	0.000426176	0.019771	Prkab2
ENSMUSG00000037369.12	2046.26	-0.355689	0.101002	-3.52161	0.000428933	0.0198089	Kdm6a
ENSMUSG00000028463.10	26.7276	0.84578	0.240559	3.5159	0.000438268	0.0201789	Car9
ENSMUSG00000020614.9	20.8073	1.03076	0.293709	3.50945	0.000449033	0.0206122	Fam20a
ENSMUSG00000028469.11	35.3116	1.04613	0.298605	3.5034	0.000459352	0.0210226	Npr2
ENSMUSG00000027381.12	1068.74	-0.476826	0.136268	-3.49918	0.000466698	0.0212504	Bcl2l11
ENSMUSG00000063531.6	145.255	-0.967227	0.276435	-3.49894	0.000467118	0.0212504	Sema3e
ENSMUSG00000074217.4	257.372	0.808142	0.231162	3.496	0.000472283	0.0214214	2210011C24Rik
ENSMUSG00000036908.12	197.116	0.536802	0.153791	3.49046	0.00048219	0.0218058	Unc93b1
ENSMUSG00000020137.4	243.557	-0.344413	0.0987509	-3.4877	0.0004872	0.021838	Thap2
ENSMUSG00000020437.8	259.542	0.596266	0.170951	3.48794	0.000486765	0.021838	Myo1g
ENSMUSG00000028445.7	106.773	0.652927	0.18714	3.48897	0.000484877	0.021838	Enho
ENSMUSG00000047712.7	71.3416	-0.817977	0.234849	-3.48298	0.00049586	0.022161	Ust
ENSMUSG00000054474.11	101.565	0.763652	0.219419	3.48033	0.000500798	0.0223163	Thnsl2
ENSMUSG00000038135.4	20.4371	0.870608	0.250265	3.47875	0.00050376	0.0223828	Crygn
ENSMUSG00000046814.3	76.1258	0.671422	0.19309	3.47725	0.000506584	0.0224428	Gchfr
ENSMUSG00000023912.9	145.926	-0.457261	0.131592	-3.47483	0.000511176	0.0225027	Slc25a27
ENSMUSG00000024576.10	11569.7	-0.270298	0.0778015	-3.47421	0.000512365	0.0225027	Csnk1a1
ENSMUSG00000064254.6	539.53	0.341509	0.0982858	3.47465	0.000511513	0.0225027	Ethe1
ENSMUSG00000038806.7	4574.06	-0.358499	0.10344	-3.46575	0.000528755	0.0231558	Sde2
ENSMUSG00000044217.12	66.9499	0.697401	0.201332	3.46393	0.000532346	0.0232463	Aqp5
ENSMUSG00000024395.7	53.5965	0.948243	0.273985	3.46093	0.000538307	0.0234394	Lims2
ENSMUSG00000027499.8	108.152	-0.583283	0.168572	-3.46014	0.000539885	0.0234412	Pkia
ENSMUSG00000070436.7	2684.52	0.385969	0.111743	3.45407	0.000552202	0.0239078	Serpinh1
ENSMUSG00000032051.8	510.467	0.314083	0.0909908	3.45181	0.000556841	0.0240404	Fdx1
ENSMUSG00000001588.8	515.688	0.466399	0.135276	3.44775	0.000565284	0.0242674	Acap1
ENSMUSG00000085214.3	59.6452	-0.989454	0.286934	-3.44837	0.000563987	0.0242674	0610005C13Rik
ENSMUSG00000070780.7	861.866	-0.579076	0.168118	-3.44447	0.000572188	0.0244948	Rbm47
ENSMUSG00000074476.5	1368.79	-0.613573	0.178189	-3.44338	0.000574494	0.0245246	Spc24
ENSMUSG00000040972.8	639.088	0.881905	0.256839	3.43368	0.000595436	0.0253476	Igsf21
ENSMUSG00000020876.10	700.517	-0.251506	0.073279	-3.43218	0.000598758	0.025418	Snx11
ENSMUSG00000020601.7	112.405	-0.607549	0.177225	-3.42811	0.00060779	0.0257298	Trib2
ENSMUSG00000056666.9	585.777	0.388697	0.113444	3.42633	0.000611798	0.0258277	Retsat
ENSMUSG00000079471.3	1309.51	0.489009	0.143024	3.41907	0.000628363	0.0264537	Gm7325
ENSMUSG00000026634.12	2296.84	-0.374893	0.10968	-3.41807	0.000630657	0.0264772	Angel2
ENSMUSG00000015653.9	1165.29	0.54295	0.158919	3.41653	0.000634256	0.0265551	Steap2
ENSMUSG00000006345.6	149.962	0.757147	0.22181	3.41349	0.000641356	0.0267788	Ggt1
ENSMUSG00000028270.8	24.4195	-0.99134	0.290532	-3.41216	0.000644508	0.026793	Gbp2
ENSMUSG00000081534.2	698.144	0.485017	0.142156	3.41186	0.000645212	0.026793	Slc48a1
ENSMUSG00000018217.8	47.357	0.992829	0.291268	3.40864	0.000652867	0.0269639	Pmp22
ENSMUSG00000044551.9	434.357	0.427998	0.125548	3.40903	0.00065194	0.0269639	9930012K11Rik
ENSMUSG00000017652.12	23.9667	0.834387	0.244977	3.40598	0.000659278	0.0271551	Cd40
ENSMUSG00000032015.11	265.733	0.925427	0.272044	3.40175	0.000669562	0.0275044	Pou2f3
ENSMUSG00000031760.8	159.583	0.813648	0.239519	3.39701	0.000681273	0.0277765	Mt3
ENSMUSG00000059891.9	56.0682	0.579362	0.170559	3.39685	0.000681654	0.0277765	Tsks
ENSMUSG00000097118.1	33.9536	0.966065	0.284339	3.39758	0.000679854	0.0277765	Gm17514
ENSMUSG00000030493.9	517.352	-0.506276	0.149166	-3.39404	0.000688697	0.0279886	C230052I12Rik
ENSMUSG00000068748.4	30.9937	-0.814542	0.240106	-3.39243	0.000692758	0.0280788	Ptprz1
ENSMUSG00000021359.11	27.8078	-0.831196	0.245188	-3.39004	0.00069883	0.0281331	Tfap2a
ENSMUSG00000026170.6	112.693	0.77722	0.229287	3.38972	0.000699635	0.0281331	Cyp27a1
ENSMUSG00000031937.6	35.9034	0.684129	0.201757	3.39085	0.000696768	0.0281331	Vstm5
ENSMUSG00000033737.10	125.517	-0.918952	0.27129	-3.38735	0.000705719	0.0283031	Fndc3c1
ENSMUSG00000018169.8	304.123	0.55197	0.163165	3.38289	0.000717278	0.0285413	Mfng
ENSMUSG00000040268.12	2474.1	-0.303793	0.0898029	-3.38289	0.000717272	0.0285413	Plekha1
ENSMUSG00000047238.4	293.281	0.387465	0.114522	3.38333	0.000716136	0.0285413	Mageh1
ENSMUSG00000028020.12	50.875	0.669796	0.198265	3.37828	0.000729403	0.0289482	Glrb
ENSMUSG00000072945.3	141.146	-0.980898	0.290795	-3.37316	0.000743098	0.0294151	Ripply1
ENSMUSG00000079084.5	47.6361	0.613557	0.181948	3.37216	0.000745819	0.0294463	Ccdc82
ENSMUSG00000052724.7	31.6667	0.822795	0.244051	3.37141	0.000747841	0.0294499	Gm9888
ENSMUSG00000048497.7	247.443	0.466782	0.138492	3.37046	0.000750414	0.029475	Mmgt2
ENSMUSG00000022010.15	20278.3	0.27316	0.081297	3.36003	0.000779351	0.0304635	Tsc22d1
ENSMUSG00000028834.9	327.491	0.463493	0.137947	3.35995	0.000779577	0.0304635	Trim63
ENSMUSG00000022681.10	1410.35	0.391253	0.116472	3.35919	0.000781709	0.0304687	Ntan1
ENSMUSG00000033032.11	145.724	0.571334	0.170177	3.3573	0.000787089	0.0305429	Afap1l1
ENSMUSG00000041703.7	205.933	-0.883235	0.263094	-3.35711	0.000787623	0.0305429	Zic5
ENSMUSG00000042213.12	39.3647	0.729097	0.217265	3.3558	0.000791364	0.0306101	Zfand4
ENSMUSG00000049882.9	457.174	-0.269642	0.0804243	-3.35275	0.000800132	0.0308419	Vcpkmt
ENSMUSG00000069806.4	1901.15	0.426811	0.127318	3.35231	0.000801405	0.0308419	Cacng7
ENSMUSG00000015652.5	616	0.59295	0.177065	3.34877	0.0008117	0.0311392	Steap1
ENSMUSG00000038236.7	15.1291	-0.799619	0.238817	-3.34826	0.000813215	0.0311392	Hoxa7
ENSMUSG00000021108.13	32.2016	-0.912816	0.273005	-3.34359	0.000827021	0.0315885	Prkch
ENSMUSG00000036225.10	145.913	-0.467421	0.139827	-3.34285	0.000829239	0.031594	Kctd1
ENSMUSG00000004044.9	2412.99	0.543825	0.163062	3.33507	0.000852767	0.0321687	Ptrf
ENSMUSG00000022186.10	2362.32	0.302134	0.0905786	3.3356	0.000851159	0.0321687	Oxct1
ENSMUSG00000032290.6	350.043	0.40406	0.12113	3.33575	0.000850693	0.0321687	Ptpn9
ENSMUSG00000078671.6	3042.32	-0.237526	0.0712177	-3.33522	0.000852325	0.0321687	Chd2
ENSMUSG00000029131.10	1191.1	-0.304889	0.0915063	-3.33189	0.000862571	0.0323783	Dnajb6
ENSMUSG00000093459.1	66.2478	-0.502582	0.15083	-3.33211	0.000861897	0.0323783	ENSMUSG00000093459
ENSMUSG00000031595.9	135.253	0.652577	0.19609	3.32795	0.000874867	0.0327591	Pdgfrl
ENSMUSG00000019718.4	103.145	0.447796	0.134703	3.32432	0.000886346	0.0330267	L3hypdh
ENSMUSG00000085152.1	37.0679	0.813095	0.244556	3.32478	0.000884877	0.0330267	Gm11496
ENSMUSG00000038936.9	735.82	0.545758	0.164228	3.32317	0.000890012	0.0330824	Sccpdh
ENSMUSG00000018507.12	131.829	0.432078	0.130216	3.31817	0.000906084	0.0334351	Trpv2
ENSMUSG00000026042.12	38.9037	0.83958	0.253016	3.31829	0.000905694	0.0334351	Col5a2
ENSMUSG00000032826.12	372.744	-0.647949	0.195219	-3.31908	0.000903139	0.0334351	Ank2
ENSMUSG00000096210.1	1927.68	0.587796	0.177187	3.31738	0.000908646	0.0334487	H1f0
ENSMUSG00000021094.9	104.151	0.535258	0.161441	3.3155	0.000914787	0.0335936	Dhrs7
ENSMUSG00000046323.4	369.686	-1.04742	0.316101	-3.31356	0.000921163	0.0337464	Dppa3
ENSMUSG00000061086.8	78.8655	0.957835	0.289295	3.31093	0.000929855	0.0339832	Myl4
ENSMUSG00000020407.9	4897.52	0.387916	0.117235	3.30889	0.00093667	0.0340945	Upp1
ENSMUSG00000041193.11	332.757	0.425655	0.128648	3.30868	0.000937376	0.0340945	Pla2g5
ENSMUSG00000048118.13	831.648	-0.264316	0.0799824	-3.30468	0.000950847	0.0345022	Arid4a
ENSMUSG00000020183.7	145.418	0.572701	0.173441	3.30199	0.000960026	0.0346701	Cpm
ENSMUSG00000043003.9	19.4645	-0.88651	0.268425	-3.30263	0.000957813	0.0346701	Rasef
ENSMUSG00000038580.8	45.6305	0.951831	0.288343	3.30104	0.000963275	0.0347052	Sct
ENSMUSG00000032470.12	3450.86	0.446911	0.135445	3.29957	0.000968336	0.0347245	Mras
ENSMUSG00000066720.6	42.7623	0.687626	0.208399	3.29956	0.000968366	0.0347245	Cldn9
ENSMUSG00000029352.10	21.5591	0.739698	0.224467	3.29535	0.000982981	0.0351658	Crybb3
ENSMUSG00000036731.7	19.8683	0.797582	0.2421	3.29443	0.000986198	0.0351749	Cysrt1
ENSMUSG00000047735.12	77.265	-0.803786	0.244018	-3.29396	0.000987851	0.0351749	Samd9l
ENSMUSG00000028093.11	2291.33	0.484323	0.147159	3.29115	0.000997795	0.0354151	Acp6
ENSMUSG00000031737.10	19.5919	-0.709698	0.215665	-3.29074	0.000999244	0.0354151	Irx5
ENSMUSG00000004665.6	1353.01	-0.519448	0.157971	-3.28826	0.0010081	0.0356461	Cnn2
ENSMUSG00000028494.8	684.533	0.513574	0.156328	3.28523	0.001019	0.0357457	Plin2
ENSMUSG00000042345.10	108.628	0.730454	0.222369	3.28487	0.0010203	0.0357457	Ubash3a
ENSMUSG00000050732.9	551.708	0.360455	0.109727	3.28501	0.00101979	0.0357457	Vamp8
ENSMUSG00000055319.7	2374.23	-0.252796	0.076954	-3.28503	0.00101971	0.0357457	Sec23ip
ENSMUSG00000103897.1	28.0076	-0.786298	0.239477	-3.28339	0.00102566	0.035851	Pcdhga8
ENSMUSG00000020682.13	182.211	0.884065	0.269414	3.28143	0.00103282	0.0359893	Mmp28
ENSMUSG00000092486.1	408.646	0.310957	0.0947929	3.28038	0.00103666	0.0359893	2610524H06Rik
ENSMUSG00000102252.1	2777.6	-0.545716	0.166358	-3.28037	0.0010367	0.0359893	Snrpn
ENSMUSG00000035642.12	273.395	0.440435	0.134293	3.27966	0.00103933	0.0359985	Aamdc
ENSMUSG00000051177.12	33.4526	-0.628745	0.19188	-3.27675	0.00105009	0.0362887	Plcb1
ENSMUSG00000031383.8	4573.52	0.725372	0.221413	3.27611	0.00105247	0.0362888	Dusp9
ENSMUSG00000029787.8	829.141	-0.300111	0.091687	-3.27322	0.00106331	0.0363022	Avl9
ENSMUSG00000031539.5	232.01	-0.379968	0.116077	-3.27341	0.00106259	0.0363022	Ap3m2
ENSMUSG00000053930.9	15.2408	-0.874937	0.267155	-3.27501	0.00105657	0.0363022	Shisa6
ENSMUSG00000054051.6	1650.05	-0.252348	0.077104	-3.27283	0.00106477	0.0363022	Ercc6
ENSMUSG00000062760.6	76.0108	0.771281	0.235536	3.27458	0.00105817	0.0363022	1810041L15Rik
ENSMUSG00000052544.5	56.8415	0.642763	0.196672	3.26821	0.00108231	0.0368179	St6galnac3
ENSMUSG00000005609.11	2586.54	-0.193258	0.05915	-3.26726	0.00108594	0.0368591	Ctr9
ENSMUSG00000063652.6	20.1362	0.779687	0.238865	3.26414	0.00109798	0.0371851	Slc22a21
ENSMUSG00000017466.5	141.779	0.771145	0.236544	3.26004	0.00111395	0.0374823	Timp2
ENSMUSG00000027660.12	4008.93	-0.293207	0.089915	-3.26093	0.00111047	0.0374823	Skil
ENSMUSG00000029153.8	85.9512	0.492047	0.150935	3.26	0.00111414	0.0374823	Ociad2
ENSMUSG00000031119.4	670.479	-0.554874	0.17034	-3.25745	0.00112418	0.0376539	Gpc4
ENSMUSG00000040212.7	107.62	0.651815	0.200083	3.25771	0.00112313	0.0376539	Emp3
ENSMUSG00000041488.11	2333.98	-0.349427	0.107326	-3.25574	0.00113097	0.0377981	Stx3
ENSMUSG00000095930.1	52.0015	0.749473	0.230341	3.25376	0.00113889	0.0379795	Nim1k
ENSMUSG00000011486.10	43.6434	0.650303	0.199946	3.25238	0.00114441	0.0380805	Slc25a41
ENSMUSG00000031328.11	13934.4	-0.270933	0.0833574	-3.25025	0.00115302	0.0382833	Flna
ENSMUSG00000037827.4	804.637	-0.321318	0.0989436	-3.24748	0.00116431	0.038407	Gm5884
ENSMUSG00000046856.9	33.4255	-0.661332	0.203632	-3.24769	0.00116346	0.038407	Gpr1
ENSMUSG00000047591.4	74.8079	0.665885	0.205018	3.24793	0.00116248	0.038407	Mafa
ENSMUSG00000022750.13	1671.55	0.337375	0.103928	3.24624	0.00116938	0.0384453	Klhl22
ENSMUSG00000049929.7	173.765	-0.526335	0.16215	-3.24597	0.00117051	0.0384453	Lpar4
ENSMUSG00000089857.5	398.745	-0.397384	0.122507	-3.24376	0.00117963	0.0386613	Zfp882
ENSMUSG00000037126.11	86.8311	0.61763	0.190599	3.24047	0.00119334	0.0389434	Psd
ENSMUSG00000060499.7	627.083	0.611378	0.188644	3.2409	0.00119153	0.0389434	Rpl10l
ENSMUSG00000001349.4	73.7663	-0.661906	0.204344	-3.23917	0.00119878	0.0390111	Cnn1
ENSMUSG00000045932.8	87.5203	-0.635721	0.196286	-3.23875	0.00120054	0.0390111	Ifit2
ENSMUSG00000024238.9	361.633	0.271092	0.0837199	3.23808	0.00120337	0.0390199	Zeb1
ENSMUSG00000008763.12	1470.94	-0.220133	0.0680215	-3.23622	0.00121124	0.0391918	Man1a2
ENSMUSG00000020681.10	23.3704	0.982993	0.303962	3.23393	0.00122098	0.0393564	Ace
ENSMUSG00000040489.5	18.5956	-0.771999	0.238772	-3.23321	0.00122408	0.0393564	Sox30
ENSMUSG00000052584.9	103.832	0.496883	0.153671	3.23342	0.00122317	0.0393564	Serp2
ENSMUSG00000033444.9	1686.82	-0.223556	0.0692263	-3.22936	0.00124069	0.0398066	Specc1l
ENSMUSG00000031819.9	5184.55	-0.385025	0.119426	-3.22397	0.00126428	0.0404783	Emc8
ENSMUSG00000035551.6	161.532	-0.440373	0.136649	-3.22267	0.00127002	0.0405766	Igfbpl1
ENSMUSG00000062939.7	415.987	0.413677	0.128415	3.2214	0.00127564	0.0406712	Stat4
ENSMUSG00000033826.9	669.078	0.564203	0.175284	3.2188	0.00128727	0.0408045	Dnah8
ENSMUSG00000040794.5	42.4909	0.589574	0.183173	3.21867	0.00128786	0.0408045	C1qtnf4
ENSMUSG00000096232.1	495.566	0.379371	0.117822	3.21985	0.00128257	0.0408045	0610012G03Rik
ENSMUSG00000010044.8	28.7884	0.89638	0.27856	3.21791	0.00129129	0.0408284	Zmynd10
ENSMUSG00000030214.4	35.866	-0.725434	0.225576	-3.21591	0.00130031	0.0410284	Plbd1
ENSMUSG00000013833.11	910.593	-0.297478	0.0925742	-3.2134	0.00131174	0.0412182	Med16
ENSMUSG00000093573.1	76.6113	0.467878	0.145591	3.21363	0.00131067	0.0412182	Gm20610
ENSMUSG00000030917.8	182.426	0.530408	0.165271	3.20933	0.00133044	0.04172	Tmem159
ENSMUSG00000039238.6	245.218	-0.455001	0.141801	-3.20874	0.00133319	0.0417204	Zfp750
ENSMUSG00000052776.10	34.2197	-0.759117	0.236647	-3.2078	0.00133755	0.0417709	Oas1a
ENSMUSG00000025855.9	48.289	0.826543	0.257769	3.20652	0.0013435	0.041806	Prkar1b
ENSMUSG00000083081.1	16.8194	0.953264	0.297302	3.20638	0.00134416	0.041806	Gm13223
ENSMUSG00000020785.13	222.772	0.47625	0.14857	3.20555	0.00134805	0.0418416	Camkk1
ENSMUSG00000020697.12	2455.57	-0.268234	0.0837341	-3.2034	0.00135813	0.042069	Lig3
ENSMUSG00000024619.8	204.747	0.852083	0.266052	3.2027	0.00136148	0.0420872	Cdx1
ENSMUSG00000000594.7	556.629	0.510917	0.15981	3.19703	0.00138853	0.0424687	Gm2a
ENSMUSG00000013158.5	19.8236	0.752837	0.235639	3.19488	0.0013989	0.0424687	4933405L10Rik
ENSMUSG00000020599.9	93.5787	0.769023	0.240625	3.19594	0.00139377	0.0424687	Rgs9
ENSMUSG00000028996.5	87.2067	0.584409	0.182754	3.19779	0.00138483	0.0424687	Rbp7
ENSMUSG00000037031.9	190.233	0.50594	0.158337	3.19533	0.00139672	0.0424687	Tspan15
ENSMUSG00000042626.9	2663.1	0.19528	0.0611085	3.19562	0.00139531	0.0424687	Shc1
ENSMUSG00000048163.9	42.7723	0.649629	0.203075	3.19896	0.00137923	0.0424687	Selplg
ENSMUSG00000057729.8	21.9222	0.938469	0.293721	3.1951	0.00139782	0.0424687	Prtn3
ENSMUSG00000073889.6	128.126	0.363769	0.113717	3.1989	0.00137955	0.0424687	Il11ra1
ENSMUSG00000034187.14	2689.75	-0.289309	0.0906519	-3.19143	0.00141573	0.042894	Nsf
ENSMUSG00000032017.10	29.3611	0.721275	0.226183	3.1889	0.00142817	0.0430997	Grik4
ENSMUSG00000103983.1	67.6439	-0.540497	0.169479	-3.18917	0.00142683	0.0430997	Gm20045
ENSMUSG00000022505.8	202.994	0.797029	0.250074	3.18717	0.00143671	0.0432717	Emp2
ENSMUSG00000033316.10	96.7539	-0.473598	0.148668	-3.18561	0.00144451	0.0434207	Galnt9
ENSMUSG00000023467.12	142.793	0.380281	0.119457	3.18342	0.00145546	0.0436639	Tulp2
ENSMUSG00000021614.12	941.489	-0.655465	0.206088	-3.1805	0.00147019	0.0439328	Vcan
ENSMUSG00000076437.6	4132.66	-0.677609	0.213013	-3.18107	0.00146735	0.0439328	2700094K13Rik
ENSMUSG00000054452.9	7227.36	0.458865	0.14432	3.1795	0.00147531	0.0439994	Aes
ENSMUSG00000024304.10	48.3244	-0.690319	0.2172	-3.17826	0.00148161	0.0440152	Cdh2
ENSMUSG00000038807.13	577.194	0.656637	0.206574	3.1787	0.00147939	0.0440152	Rap1gap2
ENSMUSG00000032554.11	32.7624	0.704078	0.221574	3.17761	0.00148493	0.044028	Trf
ENSMUSG00000023965.9	284.877	-0.593485	0.186821	-3.17676	0.00148929	0.0440715	Fbxl17
ENSMUSG00000022464.9	3168.3	-0.308962	0.0973133	-3.17493	0.00149874	0.0440943	Slc38a4
ENSMUSG00000025903.10	3516.74	-0.535434	0.168603	-3.1757	0.00149474	0.0440943	Lypla1
ENSMUSG00000063765.7	39.5521	0.76048	0.239498	3.1753	0.0014968	0.0440943	Chadl
ENSMUSG00000079056.8	92.1408	0.61372	0.193403	3.17327	0.00150731	0.044261	Kcnip3
ENSMUSG00000028555.11	69.0252	0.815906	0.25745	3.16919	0.00152866	0.0444803	Ttc39a
ENSMUSG00000032105.4	21.394	0.698386	0.220454	3.16794	0.00153521	0.0444803	Pdzd3
ENSMUSG00000042215.8	533.123	0.285176	0.0900169	3.16803	0.00153474	0.0444803	Bag2
ENSMUSG00000042808.7	255.421	0.513606	0.162123	3.168	0.00153491	0.0444803	Gpx2
ENSMUSG00000049775.12	9005.91	0.445484	0.140596	3.16854	0.00153208	0.0444803	Tmsb4x
ENSMUSG00000062328.7	746.257	0.238268	0.0752118	3.16797	0.00153509	0.0444803	Rpl17
ENSMUSG00000078008.1	112.326	0.513446	0.161945	3.17049	0.00152182	0.0444803	Mir291a
ENSMUSG00000025266.7	4154.8	-0.216559	0.0683914	-3.16646	0.00154308	0.044539	Gnl3l
ENSMUSG00000039209.8	273.565	0.530758	0.167612	3.16659	0.0015424	0.044539	Rpl39l
ENSMUSG00000103677.1	42.6633	-0.575868	0.181992	-3.16425	0.00155482	0.0447929	Pcdhga4
ENSMUSG00000029233.11	355.987	-0.343497	0.108658	-3.16126	0.00157089	0.0451704	Srd5a3
ENSMUSG00000032968.4	42.6726	0.754771	0.238837	3.1602	0.00157663	0.0452503	Inha
ENSMUSG00000024789.8	181.752	0.649897	0.205776	3.15827	0.0015871	0.0454246	Jak2
ENSMUSG00000097694.3	154.382	0.584255	0.185009	3.15798	0.00158867	0.0454246	G730013B05Rik
ENSMUSG00000030443.12	235.044	-0.358581	0.1136	-3.15654	0.00159655	0.0455644	Zfp583
ENSMUSG00000026159.9	7628.85	0.252092	0.0798961	3.15525	0.00160359	0.0455947	Agfg1
ENSMUSG00000078905.4	102.465	-0.518504	0.164309	-3.15567	0.0016013	0.0455947	Gm14393
ENSMUSG00000034145.10	47.8086	0.754418	0.239249	3.15328	0.00161446	0.0457545	Tmem63c
ENSMUSG00000046727.8	726.501	0.40166	0.127384	3.15314	0.00161522	0.0457545	Cystm1
ENSMUSG00000039431.12	1577.5	0.327246	0.103988	3.14696	0.00164975	0.046646	Mtmr7
ENSMUSG00000010607.8	563.342	0.482849	0.153484	3.14593	0.00165559	0.0467245	Pigyl
ENSMUSG00000090290.1	1108.88	-0.231701	0.073681	-3.14465	0.00166285	0.0468426	Gm17296
ENSMUSG00000052713.8	50.6927	-0.927364	0.295032	-3.14327	0.00167072	0.0469738	Zfp608
ENSMUSG00000060180.8	82.3069	0.666485	0.21207	3.14275	0.00167367	0.0469738	Myh13
ENSMUSG00000041762.12	47.2315	-0.568921	0.181066	-3.14206	0.00167763	0.0469982	Gpr155
ENSMUSG00000048355.2	220.704	-0.429556	0.136779	-3.14051	0.00168653	0.0471609	Arxes1
ENSMUSG00000038155.10	74.7315	0.522155	0.166295	3.13994	0.00168983	0.0471666	Gstp2
ENSMUSG00000085455.3	14.1442	0.892213	0.284381	3.13739	0.00170459	0.0474918	1810059H22Rik
ENSMUSG00000027291.11	1077.81	0.325709	0.103838	3.13671	0.00170855	0.047515	Vps39
ENSMUSG00000029171.8	791.165	0.345962	0.110455	3.13215	0.00173531	0.0481715	Pgm1
ENSMUSG00000046862.10	608.86	0.629123	0.200907	3.13142	0.00173963	0.0482035	Pramef8
ENSMUSG00000041440.14	617.512	-0.289771	0.0925698	-3.1303	0.00174629	0.0483002	Gk5
ENSMUSG00000020227.6	142.006	0.564506	0.180401	3.12917	0.00175301	0.0483982	Irak3
ENSMUSG00000000631.15	2335.47	0.574281	0.183676	3.12659	0.00176847	0.0487368	Myo18a
ENSMUSG00000034171.9	173.718	0.552547	0.176815	3.125	0.00177804	0.0489121	Faah
ENSMUSG00000036880.9	671.549	0.490781	0.15716	3.12282	0.00179127	0.0491872	Acaa2
ENSMUSG00000029093.10	111.159	0.768107	0.24619	3.11997	0.00180867	0.0494595	Sorcs2
ENSMUSG00000050777.7	427.621	0.276339	0.0885812	3.11961	0.00181092	0.0494595	Tmem37
ENSMUSG00000075700.9	2962.19	-0.343265	0.110021	-3.11999	0.00180856	0.0494595	Selt
