# Supplementary material for: Facultative dosage compensation of developmental genes on autosomes in Drosophila and mouse embryonic stem cells
Source: Nat Commun. 2018 Sep 7;9:3626. doi: 10.1038/s41467-018-05642-2 (PMC6128902; doi:10.1038/s41467-018-05642-2)
Supplement: Supplementary file 7 — Supplementary Data 4 [file 41467_2018_5642_MOESM7_ESM.xlsx]

## Sheet: 2i_DE.tsv
Supplementary Data File 4
DEseq output of differentially expressed genes in Msl2∆ mESCs in 2i condition (FDR < 0.05).
	baseMean	log2FoldChange	lfcSE	stat	pvalue	padj	gene_names
ENSMUSG00000071657.8	719.148	-0.671627	0.0882449	-7.61095	2.72094e-14	4.10072e-10	Bscl2
ENSMUSG00000027858.9	354.206	1.23549	0.176594	6.99621	2.62971e-12	1.98161e-08	Tspan2
ENSMUSG00000041229.11	1255.14	-0.647706	0.0974669	-6.64539	3.02414e-11	1.51923e-07	Phf8
ENSMUSG00000031351.11	473.886	-1.08441	0.166813	-6.50079	7.98998e-11	3.01043e-07	Zfp185
ENSMUSG00000042750.7	1024.53	-0.950023	0.162385	-5.85045	4.90254e-09	1.47772e-05	Bex2
ENSMUSG00000066415.4	1228.01	-0.834645	0.14784	-5.64561	1.64596e-08	4.13437e-05	Msl2
ENSMUSG00000016494.5	36.5762	-1.46273	0.287361	-5.09022	3.57649e-07	0.000770019	Cd34
ENSMUSG00000085715.1	277.037	-1.50961	0.304205	-4.96248	6.96e-07	0.00131118	Tsix
ENSMUSG00000091110.1	26.3709	-1.48959	0.302493	-4.92438	8.46299e-07	0.00141718	Gm2832
ENSMUSG00000074203.4	36.5594	-1.09473	0.227736	-4.80699	1.53216e-06	0.00230912	G430095P16Rik
ENSMUSG00000009739.12	274.031	1.04914	0.226523	4.63149	3.63046e-06	0.00497406	Pou6f1
ENSMUSG00000041736.6	559.693	0.605894	0.135191	4.48177	7.40278e-06	0.00929727	Tspo
ENSMUSG00000095193.1	438.304	-0.804575	0.183225	-4.39118	1.12738e-05	0.0130698	Gm20939
ENSMUSG00000028528.12	707.294	-0.816849	0.190446	-4.28913	1.79372e-05	0.0169126	Dnajc6
ENSMUSG00000030283.5	206.492	1.20617	0.280544	4.29938	1.71273e-05	0.0169126	St8sia1
ENSMUSG00000050394.10	75.54	-1.09477	0.255256	-4.28891	1.79551e-05	0.0169126	Armcx6
ENSMUSG00000103057.1	82.7388	-1.47578	0.346858	-4.2547	2.09331e-05	0.0185578	ENSMUSG00000103057
ENSMUSG00000026175.8	96.0937	1.00101	0.242926	4.12062	3.7785e-05	0.0305311	Vil1
ENSMUSG00000027375.10	78.6375	1.33801	0.325046	4.11636	3.84905e-05	0.0305311	Mal
ENSMUSG00000038623.5	191.478	1.16087	0.283298	4.09769	4.17294e-05	0.0305323	Tm6sf1
ENSMUSG00000047844.3	2095.4	-0.635716	0.15531	-4.09321	4.25438e-05	0.0305323	Bex4
ENSMUSG00000042417.4	34.1292	-1.1707	0.287334	-4.07434	4.61458e-05	0.031612	Ccno
ENSMUSG00000036181.2	96.7775	-0.990717	0.247072	-4.00983	6.07624e-05	0.0398152	Hist1h1c
