# Supplementary material for: Facultative dosage compensation of developmental genes on autosomes in Drosophila and mouse embryonic stem cells
Source: Nat Commun. 2018 Sep 7;9:3626. doi: 10.1038/s41467-018-05642-2 (PMC6128902; doi:10.1038/s41467-018-05642-2)
Supplement: Supplementary file 8 — Supplementary Data 5 [file 41467_2018_5642_MOESM8_ESM.xlsx]

## Sheet: Figure2
Supplementary Data File 5
Individual data points of barplots presented in this study.
	Rep1	Rep2	Rep3	Rep4	Rep5	Rep1	Rep2	Rep3	Rep1	Rep2	Rep3	Rep1	Rep2	Rep3	Rep4
% of Rpl32	wing disc	wing disc	wing disc	wing disc	wing disc	salivary gland	salivary gland	salivary gland	brain	brain	brain	S2 cells	S2 cells	S2 cells	S2 cells
vg	0.0332616	0.0292585	0.0516531	0.0679209	0.0557455	1.49448e-05	8.43606e-06	4.35749e-07	0.00909948	0.0108587	0.0563282	1.8851e-05	2.08441e-05	2.24956e-05	9.91519e-05
so	0.00171212	0.00368275	0.00201501	0.00338882	0.00225916	7.52436e-06	2.62923e-05	4.35749e-07	0.0119653	0.0380753	0.0642571	1.46256e-07	1.6241e-05	1.77109e-05
wg	0.0105985	0.0148335	0.0155171			0.000116693	0.000407758	0.000419221	0.000278507	0.000631032	0.00114535	1.0102e-05	1.36097e-05	9.87306e-07	7.76275e-06
opa	0.00321715	0.0044871	0.00492726			1.9381e-05	8.61331e-06	3.06645e-06	0.00533609	0.0106353	0.018136	1.00805e-06	7.69274e-07	4.22367e-07
esn	0.00393342	0.00456554	0.0043493			0.00170029	0.000768855	0.00121907	0.00119398	0.00150085	0.00372124	1.31357e-07	5.45847e-07	1.5089e-07
salm	0.0159533	0.0209051	0.0228763			7.81675e-06	8.0087e-06	3.06645e-06	0.000755647	0.00202902	0.00444069	1.31357e-07	7.50835e-07	1.5089e-07

## Sheet: Figure3
Supplementary Data File 5
Individual data points of barplots presented in this study.
Relative to geomean of Rpl32, Pfk, U6			ap	vg	so	wg	N	Bx
male	wing disc	Rep1	2.76377	0.319249	0.148104	0.0965765	0.436274	0.00332508
male	wing disc	Rep2	4.28101	0.44417	0.151582	0.235746	0.543556	0.00492106
male	wing disc	Rep3	2.87898	0.26952	0.115733	0.0708615	0.37761	0.00244509
male	wing disc	Rep4	3.11192	0.392846	0.116386	0.120608	0.395656	0.00407573
female	wing disc	Rep1	3.57132	0.396972	0.100527	0.137036	0.822129	0.0213024
female	wing disc	Rep2	2.88445	0.33969	0.0977797	0.0809732	0.865278	0.0196676
female	wing disc	Rep3	2.62427	0.335877	0.100656	0.087823	0.867808	0.0152536
female	wing disc	Rep4	3.3854	0.356773	0.110247	0.114129	0.9023	0.015096
Relative to UAS-GFP			ap	vg	so	wg	N	Bx
female	UAS-GFP	Rep1	1.15465	1.11341	0.983669	1.33441	0.951639	1.20872
female	UAS-GFP	Rep2	0.932578	0.952751	0.956783	0.78849	1.00159	1.11596
female	UAS-GFP	Rep3	0.848461	0.942055	0.984932	0.85519	1.00451	0.865505
female	UAS-GFP	Rep4	1.09454	1.00066	1.07878	1.11135	1.04444	0.85656
female	UAS-msl2	Rep1	1.19992	1.07418	1.45681	1.07544	0.593007	0.312064
female	UAS-msl2	Rep2	1.31442	1.25308	1.28354	1.38364	0.706418	0.427025
female	UAS-msl2	Rep3	1.17733	1.17381	1.08348	1.20005	0.608947	0.350804
female	UAS-msl2	Rep4	1.43617	1.54241	1.50404	1.61767	1.39429	1.52657
female	UAS-msl2	Rep5	1.07301	1.21995	1.31649	1.52981	0.726268	0.444533

## Sheet: Figure4
Supplementary Data File 5
Individual data points of barplots presented in this study.
	Rep1	Rep2	Rep3	Rep4	Rep1	Rep2	Rep3	Rep1	Rep2	Rep3	Rep4	Rep1	Rep2	Rep3	Rep4
	659/ctrl	659/ctrl	659/ctrl	659/ctrl	659/35390	659/35390	659/35390	659/31627	659/31627	659/31627	659/31627	WOR male	WOR male	WOR male	WOR male
RpL32	0.904902	1.01337	1.23043	0.886279	1.1681	1.32945	1.19817	0.989085	1.09746	1.27382	0.994815	1.18031	1.32792	1.31418	1.4134
CG5254	0.915945	0.824543	0.707924	1.87038	0.585064	0.736284	0.703847	1.23257	0.838956	0.813191	0.959264	0.725309	0.960373	0.859558	0.97716
Ucp4a	0.883213	1.16406	0.828841	1.17351	0.96873	1.16945	0.973217	1.09366	1.04548	1.04186	0.890384	1.13223	1.1681	1.15202	0.932494
Klp3a	1.07425	0.947151	0.868541	1.13158	0.818847	0.860551	0.608502	0.918064	0.807574	0.80478	0.675955	1.00812	0.943874	0.927659	0.914888
roX2	1.07985	0.903857	0.982253	1.04307	0.528204	0.547463	0.635442	0.617353	0.564156	0.584051	0.68658	0.932494	1.29161	1.15602	1.11278
roX1	1.10063	0.937354	0.943874	1.02693	0.618423	0.831238	0.679871	0.710382	0.756109	0.868541	0.673617	3.9632	3.74942	3.65955	3.85483
ap	1.07054	1.08799	0.836053	1.02693	0.844791	0.978289	0.736284	0.833161	0.921251	0.947151	0.744839	0.973779	0.937354	1.07674	0.841868
vg	1.02871	0.975468	0.910144	1.09493	0.752189	0.829799	0.615928	0.762689	0.719051	0.855101	0.677128	0.882193	0.800607	0.800607	0.736709
so	1.21806	1.09651	0.780741	0.958987	0.47894	0.55655	0.420327	0.535113	0.696366	0.470712	0.51988	1.24653	1.29049	0.931687	0.786172
wg	1.04036	0.989943	0.910933	1.06591	0.637464	0.658421	0.52018	0.510654	0.657661	0.603078	0.484225	0.972936	0.823829	0.914095	0.639678
msl-2	1.01719	0.998557	0.866287	1.13649	0.715943	0.814837	0.528356	0.647484	0.720923	0.631965	0.655765	0.915681	1.00202	0.845523	0.415499
mle	0.966494	0.999423	0.945511	1.09493	0.77602	0.983388	1.12962	1.22618	0.910144	0.910144	1.40688	0.752189	1.37952	0.948794	0.891413
hh-Gal4	Pfk	wg	roX2	roX1	so	vg	ap	Ucp4a	Klp3a
ctrl	0.788052	0.976314	0.417954	1.41064	1.46257	1.0723	1.12963	0.902974	0.781779	Rep1
ctrl	0.975969	1.33144	0.718964	0.48952	1.81549	1.13048	1.14883	0.936785	1.37771	Rep2
ctrl	1.15649	0.831497	4.01328	4.67933	0.97786	0.854276	0.734825	0.868407	0.806206	Rep3
ctrl	0.708193	0.902946	2.03314	2.81015	1.13129	0.974624	1.04366	1.04682	0.895044	Rep4
ctrl	1.58751	1.02463	0.407847	0.110128	0.340437	0.990797	1.00477	1.30044	1.28667	Rep5
UAS-msl-2	1.27841	0.957661	618.911	0.551475	1.22007	1.16577	1.2179	0.722686	1.6948	Rep1
UAS-msl-2	1.50055	2.48467	808.471	1.81257	1.94067	2.08811	2.05101	1.14478	2.19658	Rep2
UAS-msl-2	1.55815	1.12172	594.985	2.00562	1.22916	1.55651	1.26755	1.07972	1.96809	Rep3
UAS-msl-2	1.13933	0.903023	385.032	0.131669	0.94924	1.09876	1.08649	0.928912	1.14217	Rep4
UAS-msl-2	1.16987	1.49973	694.922	0.0808765	1.1132	1.37665	1.39879	1.32508	1.53359	Rep5

## Sheet: Figure5
Supplementary Data File 5
Individual data points of barplots presented in this study.
Mouse.gene.name	WT_MF_Serum_rep1	WT_MF_Serum_rep2	WT_MF_Serum_rep3	WT_MF_Serum_rep4	Msl2KO_A2_Serum_rep1	Msl2KO_A2_Serum_rep2	Msl2KO_A2_Serum_rep3	Msl2KO_A2_Serum_rep4	Msl2KO_D12_Serum_rep1	Msl2KO_D12_Serum_rep2	Msl2KO_D12_Serum_rep3	Msl2KO_D12_Serum_rep4
Sall1	11656.7	12519.1	10221.1	10263.3	7317.01	11191.4	7985.41	8003.58	9219.35	12036.8	7254.65	6993.43
Sall2	490.273	663.259	760.072	767.447	294.003	431.106	354.209	352.485	407.708	556.563	403.323	400.958
Six1	267.016	959.59	1003.38	965.423	56.2984	468.027	477.695	525.386	98.7082	619.551	498.222	578.098
Six4	1589.59	2106.57	1927.1	2042.64	1028.56	1610.41	1513.24	1592.86	1193.08	1920.61	1632.89	1541.6
Sox11	1369.01	1647.25	1529.83	1720.06	1349.37	1512.67	1297.68	1507.67	1363.03	1570.56	1291.46	1232.8
Sox12	1819.99	2021.15	1561.06	1512.77	1901.64	1760.26	1343.18	1370.68	2062.57	1914.41	1487.45	1729.51
Tbx20	111.629	54.0368	97.9697	121.115	64.341	44.5223	48.7444	68.4923	54.075	40.2708	33.0085	26.3316
	Rep1	Rep1	Rep1	Rep2	Rep2	Rep2	Rep3	Rep3	Rep3	Rep4	Rep4	Rep4
	MF	A2	D12	MF	A2	D12	MF	A2	D12	MF	A2	D12
Bex2	1.13027	0.368567	0.579682	0.771997	0.631418	0.659754	0.965936	0.526072	0.491978	1.18646	0.540862	0.50581
Phf8	1.1487	0.835088	0.946058	1.01396	0.897095	0.872564	0.897095	0.622725	0.608502	0.95705	0.582367	0.565135
Bscl2	1.11729	0.622725	0.808508	1.06191	0.721965	0.679871	1.14076	0.63581	0.595979	0.73884	0.557354	0.557354
Zfp185	1.27456	0.791869	0.397768	1.10191	0.715323	0.575678	0.848704	0.496546	0.476319	0.838956	0.4954	0.431271
Lin28	0.981686	0.63581	0.838956	1.00463	0.799221	0.833161	0.986233	0.641713	0.586417	1.02811	0.673617	0.543367
Tsix	1.24114	0.17254	0.314617	1.01513	0.407536	0.168989	1.00347	0.201428	0.041092	0.790955	0.256732	0.105477
		Zfp185	Firre	Arf1	Bex2	intergenic	Nanog
Rep1	WT	1.6765	1.60596	1.09886	0.971474	1.07071	0.949458
Rep1	KO	0.904378	1.25158	0.988185	0.738456	0.929956	1.10668
Rep2	WT	1.4991	1.6025	0.846558	0.887405	0.810379	0.929561
Rep2	KO	1.20706	1.44757	1.01207	0.709867	0.702319	1.02073
Rep3	WT	1.29463	1.52982	0.825392	1.04167	0.848786	0.888362
Rep3	KO	1.07469	1.35492	1.05942	0.753623	0.878447	0.932644
Rep4	WT	1.91101	1.92487	0.995051	1.17499	0.999034	1.01165
Rep4	KO	1.0598	1.52203	0.946712	0.834062	0.982872	1.14819

## Sheet: Supplementary Fig1
Supplementary Data File 5
Individual data points of barplots presented in this study.
	tub-Gal4 / UAS-msl-2::3Flag									WOR
	male				female					male				female
	Tb	Tb	nonTb	nonTb	Tb	Tb	nonTb	nonTb		CyO	nonCyO	CyO	nonCyO	CyO	nonCyO	CyO	nonCyO
	CyO	nonCyO	CyO	nonCyO	CyO	nonCyO	CyO	nonCyO		Tb	Tb	nonTb	nonTb	Tb	Tb	nonTb	nonTb
% of Tb, CyO-female	0.9375	0	1.1875	1.125	1	1.125	0.5625	1.25		1.30435	1.30435	1.08696	1.52174	1	1.65217	1.13043	1.3913
	0.897436	0	1.20513	1.38462	1	1.02564	0.871795	1.33333		0.814815	0.851852	0.962963	1.25926	1	0.592593	0.962963	1.14815
	2	0	1.55556	1.11111	1	0.888889	0.555556	0.666667		0.793103	0.793103	1.06897	1.2069	1	1.2069	1.17241	1.31034
	0.690476	0	0.785714	1.19048	1	1.19048	0.380952	0.619048		0.909091	0.590909	0.772727	1.27273	1	0.909091	0.909091	0.818182
	0.916667	0	1.45833	1.91667	1	1.25	0.416667	0.833333		1	1.26923	1.19231	1.30769	1	1	1.26923	1.53846
	0.758621	0	1.93103	1.58621	1	0.827586	1.48276	1.44828		0.884615	1.07692	1.11538	1.26923	1	1.30769	1.38462	1.42308
	1.17647	0	1.41176	1.29412	1	1.41176	0.705882	1.05882		0.961538	1.19231	1.03846	1.26923	1	1.11538	1.07692	1.34615
	1.14286	0	1	1.2381	1	1.14286	0.619048	0.571429
	0.823529	0	1.35294	2	1	1.05882	0.941176	1.64706
	0.4	0	1.6	3.2	1	1	1	1.4
	1.5	0	1.8	4	1	2	1.7	1.8
	0.55	0	1.35	0.6	1	0.9	0.45	0.5
	1.06667	0	1.53333	1.6	1	0.933333	1.06667	1.46667
	0.434783	0	0.826087	0.521739	1	1.13043	0.565217	0.347826
	0.954545	0	0.863636	0.454545	1	0.636364	1.09091	0.363636
	1.36364	0	1.72727	0.909091	1	1.27273	1.27273	1.45455
	1.25	0	1.5	1.375	1	1.125	1.5	1
	0.888889	0	1.55556	1.77778	1	0.888889	0.777778	0.888889
	1.16667	0	0.75	1.66667	1	0.666667	0.458333	0.916667
	1.07143	0	1	1.42857	1	1	0.642857	0.285714
	0.538462	0	0.923077	0.769231	1	1.15385	0.576923	0.384615
	0.75	0	1.03125	1.0625	1	0.9375	0.78125	0.8125
	1.09524	0	1.38095	1.2381	1	0.952381	0.571429	0.380952
	msl-2.227 / msl-2.km			msl-2.mut/CyOGFP			tub-Gal4 / UAS-msl2-2
	Rep1	Rep2	Rep3	Rep1	Rep2	Rep3	Rep1	Rep2	Rep3
Pfk	1.48281	1.10063	1.38831	0.675175	1.16339	1.27309	1.30435	1.60585	1.23828
Ucp4a	0.307786	0.420448	0.747425	0.823591	1.21419	1	1.10957	1.12896	0.920188
hh	0.479632	1.47427	0.965936	0.562529	1.53156	1.1607	1.47939	0.852635	1.32869
CathD	0.218393	0.466516	0.377618	0.907519	1.25266	0.879649	0.837987	0.523042	0.812252
Klp3a	0.201195	0.189684	0.3614	0.748289	1.23257	1.08423	0.618423	0.58304	0.50406
U6	1.36131	1.99308	2.45377	0.917004	1.3566	0.803851	0.752623	0.596668	0.737135
CG5254	0.65293	0.632878	0.742262	0.867539	1.01045	1.14076	1.27456	1.02101	1.10191
RpL22	1.18783	0.794618	0.814131	1.0163	1.13158	0.869545	0.974905	1.15936	0.991946
msl-2	5.81589	1.13682	0.535887	1.07177	1.02101	0.913831	105.055	84.4485	93.3773
roX2	0.054096	0.0111769	0.00486504	1.09177	1.10701	0.827406	0.790955	0.758734	0.7457
roX1	0.363073	0.446996	0.445449	1.07798	1.04488	0.887816	0.83702	0.728668	0.791869
roX2 intron	0.0529828	0.0154813	0.00969641	1.04367	1.0693	0.89606	0.573024	0.658231	0.512871

## Sheet: Supplementary Fig2
Supplementary Data File 5
Individual data points of barplots presented in this study.
	Rep1	Rep2	Rep3	Rep1	Rep2	Rep3	Rep1	Rep2	Rep3	Rep1	Rep2	Rep3	Rep4
% of Rpl32	wing disc	wing disc	wing disc	salivary gland	salivary gland	salivary gland	brain	brain	brain	S2 cells	S2 cells	S2 cells	S2 cells
ssp4	0.013697	0.014731	0.0183892	0.00632377	0.00951883	0.00475942	0.0094859	0.0155709	0.0240137	0.0196408	0.0270168	0.0216423
socs16D	0.00459729	0.00606616	0.00587987	0.0021299	0.00115331	0.00106495	0.00386585	0.00585953	0.0107092	0.00573894	0.00786684	0.00544822
CathD	0.0396922	0.0481941	0.040386	0.0365243	0.0375511	0.0332616	0.129857	0.147624	0.126306	0.175556	0.204476	0.196146	0.18621
	mle9, CyO-GFP males	mle9, CyO-GFP males	mle9, CyO-GFP males	mle9, CyO-GFP males	mle9, CyO-GFP males	mle9, CyO-GFP females	mle9, CyO-GFP females	mle9, CyO-GFP females	mle9, CyO-GFP females	mle9, CyO-GFP females	mle9/mle9 females	mle9/mle9 females	mle9/mle9 females	mle9/mle9 females	mle9/mle9 females
	Rep1	Rep2	Rep3	Rep4	Rep5	Rep1	Rep2	Rep3	Rep4	Rep5	Rep1	Rep2	Rep3	Rep4	Rep5
Rpl32	0.847332	1.13564	0.954952	1.01291	1.07438	0.712519	1.21504	1.16352	1.29999	1.13761	1.12975	1.53262	1.45498	0.940174	0.762337
Pfk	1.18017	0.880564	1.04717	0.987259	0.930772	1.40347	0.82302	0.859459	0.769237	0.87904	0.885154	0.652477	0.687294	1.06363	1.31176
hh	0.599155	1.13958	1.10458	1.03061	1.28654	0.327826	0.697855	1.07811	1.50368	0.993781	0.908148	1.37173	1.14552	0.639936	0.477476
socs16D	0.803851	1.08862	0.987943	1.08862	1.06253	0.450625	0.849685	0.884234	1.23328	0.882703	0.787308	1.02811	0.898132	0.773782	0.443652
CG5254	1.16716	0.766044	1.09467	1.03562	0.986575	1.39281	2.19314	1.12936	1.06844	1.49796	1.14711	1.09657	1.17121	1.457	0.952968
Ucp4a	0.867539	0.960928	0.984525	1.0924	1.11535	1.16878	1.30134	1.42652	1.03706	1.19748	1.02811	1.31951	1.15269	1.45902	0.934651
roX2	0.843231	1.34397	0.9405	0.674318	1.39136	0.000384161	0.00051043	0.000473778	0.000761694	0.000386833	0.000592458	0.000687668	0.000580265	0.000668864	0.000636082
roX1	0.353064	0.564678	1.56971	1.85382	1.72369	0.0157664	0.012413	0.0122209	0.0300915	0.0123701	0.0115417	0.0121998	0.0113434	0.0101879	0.00786957
opa	0.668037	1.29729	0.959597	1.04283	1.15309	0.181495	0.715984	0.766044	1.43943	0.733567	0.756808	1.32685	1.01607	0.629815	0.298437
ap	0.634196	1.34304	0.879954	1.14116	1.16918	0.27605	0.833931	0.809723	1.79067	0.82245	0.890693	1.45196	1.1042	0.537002	0.240732
vg	0.606677	1.2367	0.9405	1.17406	1.20706	0.153254	0.814508	0.777277	1.56537	0.857971	1.05629	1.70409	1.43296	0.661586	0.201172
so	0.616854	1.18962	1.02847	1.1491	1.15309	0.25052	0.86334	0.582569	0.966271	0.833931	0.948027	1.21251	1.01607	0.618995	0.3476
wg	0.537002	1.53741	0.892238	1.19375	1.13721	0.126569	0.661127	0.495	1.48504	0.627636	0.903127	1.74473	1.35943	0.464258	0.268967
msl-2	0.757333	1.10305	0.997577	1.10688	1.0841	0.120241	0.264071	0.22633	0.409376	0.258637	0.23229	0.337744	0.286976	0.201521	0.102699
Exp1			% of total				MSL2-HA ChIP	vg	ap	so	ent2	CG15011	roX1	socs16D	roX2	CG4064
Male	Female		Male	Female			Rep1	3.84928	4.30742	3.25959	1.34969	0.650312	1.57063	2.70001	4.97746	2.99738
3	5		0.0159574	0.0287356			Rep2	2.42232	2.83291	2.09691	1.21585	0.78415	2.63928	2.66444	5.56699	1.76189
25	20		0.132979	0.114943			Rep3	3.0467	3.70254	3.09068	0.692594	1.30741	4.48874	1.62638	3.02684	1.39601
18	17		0.0957447	0.0977011
82	74		0.43617	0.425287
19	22		0.101064	0.126437
21	7		0.111702	0.0402299
9	13		0.0478723	0.0747126
11	16		0.0585106	0.091954
188	174
Exp2
Male	Female		Male	Female
16	12		0.0784314	0.0638298
19	15		0.0931373	0.0797872
99	82		0.485294	0.43617
27	35		0.132353	0.18617
14	17		0.0686275	0.0904255
14	16		0.0686275	0.0851064
15	11		0.0735294	0.0585106
204	188
Exp3
Male	Female
12	10		0.0875912	0.0684932
13	16		0.0948905	0.109589
67	69		0.489051	0.472603
16	22		0.116788	0.150685
12	18		0.0875912	0.123288
11	5		0.080292	0.0342466
6	6		0.0437956	0.0410959
137	146
Exp4
Male	Female
8	10		0.0526316	0.0662252
20	13		0.131579	0.0860927
77	75		0.506579	0.496689
11	7		0.0723684	0.0463576
12	25		0.0789474	0.165563
10	11		0.0657895	0.0728477
14	10		0.0921053	0.0662252
152	151
Exp5
Male	Female
14	9		0.0732984	0.0466321
13	10		0.0680628	0.0518135
56	55		0.293194	0.284974
29	33		0.151832	0.170984
40	39		0.209424	0.202073
20	25		0.104712	0.129534
19	22		0.0994764	0.11399
191	193

## Sheet: Supplementary Fig3
Supplementary Data File 5
Individual data points of barplots presented in this study.
			hh	CathD	Klp3a	roX2	roX1	Ucp4a	Rpl32	Pfk	U6
male	wing disc	Rep1	0.213936	0.398546	0.15366	22.9604	0.101036	0.453675	12.2941	0.305404	0.266335
male	wing disc	Rep2	0.248119	0.695106	0.219198	27.4799	0.131433	0.425591	14.6757	0.279475	0.243814
male	wing disc	Rep3	0.152875	0.360019	0.0881525	19.201	0.0428596	0.547057	10.0437	0.223159	0.446159
male	wing disc	Rep4	0.18251	0.451687	0.142931	22.6887	0.0792595	0.41825	13.0629	0.274102	0.279285
female	wing disc	Rep1	0.205094	0.799756	0.130095	0.0603613	0.00016234	0.520378	15.3252	0.280282	0.232809
female	wing disc	Rep2	0.179569	0.404325	0.140983	1.13978	9.9726e-05	0.451015	12.1827	0.304511	0.26956
female	wing disc	Rep3	0.176051	0.495083	0.1477	0.0239494	4.43384e-05	0.451922	13.9102	0.299878	0.23973
female	wing disc	Rep4	0.1727	0.47098	0.140997	0.00857369	9.27021e-05	0.565029	10.2507	0.274817	0.35498
			hh	CathD	Rpl32	Pfk	U6	Klp3a	CG5254	roX2	roX1	Ucp4a
female	UAS-GFP	Rep1	1.12118	1.52621	1.19977	0.967828	0.861202	0.930583	0.954262	0.984572	1.79742	1.05174
female	UAS-GFP	Rep2	0.981641	0.771594	0.953749	1.05149	0.997149	1.00847	1.39805	18.5913	1.10416	0.911549
female	UAS-GFP	Rep3	0.96241	0.944791	1.08899	1.0355	0.886803	1.05652	0.996932	0.390647	0.490912	0.913382
female	UAS-GFP	Rep4	0.944091	0.898794	0.8025	0.948958	1.31313	1.00857	0.751874	0.139848	1.02639	1.14198
female	UAS-msl2	Rep1	1.27824	0.80311	1.08341	0.966393	0.955112	1.10184	1.02539	361.121	15.9921	0.814832
female	UAS-msl2	Rep2	1.44096	1.13463	1.19721	1.07392	0.77778	2.04694	n.a.	442.076	16.2776	1.00217
female	UAS-msl2	Rep3	1.06743	0.937467	1.09357	0.89666	1.01983	1.20005	0.873173	356.211	23.2373	0.89587
female	UAS-msl2	Rep4	1.25024	1.18728	1.22673	0.825289	0.987744	1.38407	1.49502	372.709	90.7846	1.14875
female	UAS-msl2	Rep5	0.96735	1.45106	1.20159	0.864081	0.963136	2.01161	1.8591	460.685	42.6474	1.13785
			Rpl32	Pfk	U6	ap	vg	so	wg	hh	CathD	Klp3a	CG5254	roX2	roX1	Ucp4a
male	UAS-msl2	Rep1	1.15241	1.18178	0.734268	1.14369	1.19462	0.932289	1.49686	0.958829	1.08914	0.886189	0.596435	1.20245	2.41536	1.00356
male	UAS-msl2	Rep2	1.06898	1.05919	0.883196	1.11383	1.34754	1.00304	1.55731	1.05855	1.04631	1.08508	0.838892	1.04276	2.67078	0.801373
male	UAS-msl2	Rep3	1.04725	1.19093	0.801795	0.999572	0.984446	1.01315	1.16899	0.988262	0.956949	0.900635	1.08505	1.07469	2.16255	0.863358
male	UAS-msl2	Rep4	1.15718	1.14096	0.757406	1.26168	1.21757	1.2754	1.87033	1.26334	1.21381	1.57685	1.31111	1.13605	3.02493	0.864916
male	UAS-GFP	Rep1	0.99115	1.13616	0.888018	0.861338	0.912025	1.12311	0.817704	1.09054	0.865077	1.07059	1.27646	1.00276	1.23284	0.989563
male	UAS-GFP	Rep2	1.18315	1.0397	0.812929	1.33419	1.2689	1.14948	1.99604	1.26479	1.50879	1.5272	1.41877	1.20014	1.60375	0.928305
male	UAS-GFP	Rep3	0.809725	0.830192	1.48759	0.897241	0.76996	0.877637	0.599977	0.779282	0.781452	0.614178	0.53052	0.838576	0.522972	1.19325
male	UAS-GFP	Rep4	1.05313	1.01971	0.931197	0.96984	1.12228	0.882589	1.02117	0.930347	0.980425	0.995836	1.04083	0.990894	0.967122	0.912294

## Sheet: Supplementary Fig4
Supplementary Data File 5
Individual data points of barplots presented in this study.
	Rep1	Rep2	Rep3	Rep4	Rep1	Rep2	Rep3	Rep1	Rep2	Rep3	Rep4	Rep1	Rep2	Rep3	Rep4
	659/ctrl	659/ctrl	659/ctrl	659/ctrl	659/35390	659/35390	659/35390	659/31627	659/31627	659/31627	659/31627	WOR male	WOR male	WOR male	WOR male
socs16D	1.12668	1.04277	0.826689	1.0296	n.a.	0.905686	0.54227	0.76866	0.96957	1.02131	0.759831	1.16911	0.993379	1.28825	1.09461
bnb	1.10021	1.04689	0.868207	n.a.	n.a.	1.55055	0.89675	1.43506	1.44504	1.34827	1.12073	0.895715	0.71753	0.853292	0.976784
U6	0.971532	1.08423	0.973779	0.974905	0.93088	0.85165	1.25992	1.06191	1.11471	1.05824	1.23542	0.710382	0.88987	0.847724	0.810378

## Sheet: Supplementary Fig5
Supplementary Data File 5
Individual data points of barplots presented in this study.
	Serum	Serum	Serum	Serum	Serum	Serum	Serum	Serum	Serum	Serum	Serum	Serum	2i	2i	2i	2i	2i	2i	2i	2i	2i
	MF	A2	D12	MF	A2	D12	MF	A2	D12	MF	A2	D12	MF	A2	D12	MF	A2	D12	MF	A2	D12
msl2 exon1	1.04359	0.0522306	0.0279748	0.834464	0.059879	0.0381266	0.959499	0.0613899	0.0922213	1.19678	0.0368112	0.0285537	1.19063	0.0719084	0.0378571	0.875023	0.0420174	0.0360524	1.22693	0.112049	0.0418793
msl2 exon3	1.23446	0.580865	0.71101	1.06057	0.650428	0.444532	0.892139	0.478738	0.335615	0.856159	0.475336	0.339772	1.38155	0.99572	0.480803	1.03962	0.570315	0.525454	0.914175	0.687874	0.46989
Proliferation	A2	D12
Rep1	0.18	0.213333
Rep2	0.975	0.75
Rep3	0.856731	0.496154
Rep4	1	0.660714
